# Supplementary material for: PIT-1/SF-1-positive pituitary tumors in patients with acromegaly: transcriptomic perspective
Source: Acta Neuropathol Commun. 2025 Aug 14;13:174. doi: 10.1186/s40478-025-02091-z (PMC12355749; doi:10.1186/s40478-025-02091-z)
Supplement: Supplementary file 2 — Supplementary Material 2 [file 40478_2025_2091_MOESM2_ESM.ods]

## Sheet: Sheet1
Supplementary Tables
sheet	description
Table S1	List of transcription factors
Table S2	Metadata of whole bulk RNAseq study cohort
Table S3	Calculated regulons of chosen transcription factors based on bulkRNAseq
Table S4	Differentially expressed genes between Subtype 1 and gonadotroph tumors and Subtype 1 and Subtype 2/3
Table S5	Area under the ROC curve of regulon activities in samples from Subtype 1 vs other tumors
Table S6	Meta data of samples from scRNAseq cohort
Table S7	Calculated regulons of chosen transcription factors based on scRNAseq gonadotroph cells from gonadotroph PitNETs and somatotrhop cells from Subtype 1 sPitNETs
Table S8	Differentially expressed genes between tumor cells of each subtype of somatotroph PitNETs and normal somatotrophs of APG
Table S9	Results of Geneset Enrichement Analysis of differentially expressed genes between somatotroph PitNETs and normal somatotrophs of APG

## Sheet: Table S1
Table S1: List of transcription factors
HESX1
TBX19
NR4A2
SOX2
IGSF1
SOX4
SOX3
PITX1
SOX11
OTX2
PITX2
GATA3
LHX3
NR5A1
ESR1
LHX4
NEUROD1
FOXP2
GATA2
NEUROD4
MNX1
ISL1
FOXO1
RXRG
PROP1
CEBPD
DACH1
POU1F1
POU4F1
ZBTB20
PAX7
NKX2-2

## Sheet: Table S2
Table S2: Metadata of whole bulk RNAseq study cohort
sample_id	source	TF	diagnosis	hormone.IHC	transciptomic_subtype
SAMN30890528	yamato	PIT1	Acromegaly	GH	Subtype 2
SAMN30890525	yamato	PIT1	Acromegaly	GH	Subtype 2
PitNET_041	zhang	PIT1	other	PRL	NA
PitNET_027	zhang	PIT1	other	PRL	NA
PitNET_035	zhang	PIT1	other	PRL	NA
PitNET_062	zhang	PIT1	Silent PIT1	negative	NA
PitNET_033	zhang	PIT1	other	PRL	NA
PitNET_034	zhang	PIT1	other	PRL	NA
SAMN30890520	yamato	PIT1	Acromegaly	GH	Subtype 2
SAMN30890453	yamato	PIT1	Acromegaly	GH	Subtype 2
SAMN30890526	yamato	PIT1	Acromegaly	GH	Subtype 3
SAMN30890508	yamato	PIT1	Acromegaly	GH	Subtype 2
PitNET_022	zhang	PIT1	other	PRL	NA
PitNET_023	zhang	PIT1	other	PRL	NA
PitNET_068	zhang	PIT1	Silent PIT1	negative	NA
P063	neou	PIT1	other	PRL	NA
SAMN30890534	yamato	PIT1	Acromegaly	GH	Subtype 2
SAMN30890527	yamato	PIT1	Acromegaly	GH	Subtype 2
PitNET_026	zhang	PIT1	other	PRL	NA
P041	neou	PIT1	other	PRL	NA
P126	neou	PIT1	other	PRL	NA
P056	neou	PIT1	other	PRL	NA
P090	neou	PIT1	other	PRL	NA
P021	neou	PIT1	other	PRL	NA
PitNET_031	zhang	PIT1	other	PRL	NA
PitNET_030	zhang	PIT1	other	PRL	NA
P106	neou	PIT1	other	PRL	NA
P062	neou	PIT1	other	PRL	NA
P130	neou	PIT1	other	PRL	NA
P029	neou	PIT1	other	PRL	NA
PitNET_042	zhang	PIT1	other	PRL	NA
PitNET_038	zhang	PIT1	other	PRL	NA
P045	neou	PIT1	other	PRL	NA
PitNET_036	zhang	PIT1	other	PRL	NA
PitNET_039	zhang	PIT1	other	PRL	NA
P080	neou	PIT1	other	PRL	NA
P124	neou	PIT1	other	PRL	NA
PitNET_043	zhang	PIT1	other	PRL	NA
P068	neou	PIT1	other	PRL	NA
PitNET_040	zhang	PIT1	other	PRL	NA
PitNET_037	zhang	PIT1	other	PRL	NA
SAMN30890543	yamato	PIT1	Acromegaly	GH	Subtype 2
SAMN30890535	yamato	PIT1	Acromegaly	GH	Subtype 2
P097	neou	PIT1	Acromegaly	GH	Subtype 2
SAMN29999466	silva	PIT1	Acromegaly	plurihormonal	Subtype 2
SAMN30890553	yamato	PIT1	Acromegaly	GH	Subtype 2
SAMN30890544	yamato	PIT1	Acromegaly	GH	Subtype 2
SAMN30890503	yamato	PIT1	Acromegaly	GH	Subtype 2
SAMN30890549	yamato	PIT1	Acromegaly	GH	Subtype 2
SAMN30890550	yamato	PIT1	Acromegaly	GH	Subtype 2
SAMN30890540	yamato	PIT1	Acromegaly	GH	Subtype 2
SAMN30890541	yamato	PIT1	Acromegaly	GH	Subtype 2
SAMN30890529	yamato	PIT1	Acromegaly	GH	Subtype 2
SAMN30890523	yamato	PIT1	Acromegaly	GH	Subtype 2
PitNET_099	zhang	PIT1	Acromegaly	plurihormonal	Subtype 2
PitNET_010	zhang	PIT1	Acromegaly	GH	Subtype 2
90s	rymuza	PIT1	Acromegaly	GH	Subtype 2
97s	rymuza	PIT1	Acromegaly	GH	Subtype 2
172s	rymuza	PIT1	Acromegaly	GH	Subtype 2
100s	rymuza	PIT1	Acromegaly	GH	Subtype 2
SAMN30890501	yamato	PIT1	Acromegaly	GH	Subtype 2
SAMN29999519	silva	PIT1	Acromegaly	plurihormonal	Subtype 2
SAMN30890505	yamato	PIT1	Acromegaly	GH	Subtype 2
P035	neou	PIT1	Acromegaly	GH	Subtype 2
PitNET_070	zhang	PIT1	Acromegaly	negative	Subtype 2
PitNET_086	zhang	PIT1	Acromegaly	plurihormonal	Subtype 2
PitNET_019	zhang	PIT1	Acromegaly	GH	Subtype 2
P076	neou	PIT1	Acromegaly	mixed_GH/PRL	Subtype 2
P036	neou	PIT1	Acromegaly	mixed_GH/PRL	Subtype 2
P059	neou	PIT1	Acromegaly	mixed_GH/PRL	Subtype 2
P086	neou	PIT1	Acromegaly	GH	Subtype 2
P099	neou	PIT1	Acromegaly	mixed_GH/PRL	Subtype 2
P039	neou	PIT1	Acromegaly	GH	Subtype 2
P067	neou	PIT1	Acromegaly	GH	Subtype 2
SAMN30890547	yamato	PIT1	Acromegaly	GH	Subtype 2
SAMN29999516	silva	PIT1	Acromegaly	plurihormonal	Subtype 2
SAMN30890502	yamato	PIT1	Acromegaly	GH	Subtype 2
PitNET_090	zhang	PIT1	Acromegaly	plurihormonal	Subtype 2
SAMN29999514	silva	PIT1	Acromegaly	plurihormonal	Subtype 2
PitNET_085	zhang	PIT1	Acromegaly	plurihormonal	Subtype 2
PitNET_087	zhang	PIT1	Acromegaly	plurihormonal	Subtype 2
P093	neou	PIT1	Acromegaly	mixed_GH/PRL	Subtype 2
P024	neou	PIT1	Acromegaly	GH	Subtype 2
SAMN30890545	yamato	PIT1	Acromegaly	GH	Subtype 2
SAMN30890506	yamato	PIT1	Acromegaly	GH	Subtype 2
SAMN30890500	yamato	PIT1	Acromegaly	GH	Subtype 2
SAMN30890507	yamato	PIT1	Acromegaly	GH	Subtype 2
96s	rymuza	PIT1	Acromegaly	GH	Subtype 2
PitNET_088	zhang	PIT1	Acromegaly	plurihormonal	Subtype 2
PitNET_093	zhang	PIT1	Acromegaly	plurihormonal	Subtype 2
PitNET_083	zhang	PIT1	Acromegaly	plurihormonal	Subtype 2
PitNET_084	zhang	PIT1	Acromegaly	plurihormonal	Subtype 2
PitNET_013	zhang	PIT1	Acromegaly	GH	Subtype 2
SAMN30890452	yamato	PIT1	Acromegaly	GH	Subtype 2
53_15	rymuza	PIT1	Acromegaly	GH	Subtype 2
P028	neou	PIT1	Acromegaly	GH	Subtype 3
82s	rymuza	PIT1	Acromegaly	GH	Subtype 3
SAMN30890519	yamato	PIT1	Acromegaly	GH	Subtype 3
SAMN29999517	silva	PIT1	Acromegaly	plurihormonal	Subtype 3
169s	rymuza	PIT1	Acromegaly	GH	Subtype 3
71s	rymuza	PIT1	Acromegaly	GH	Subtype 3
157s	rymuza	PIT1	Acromegaly	GH	Subtype 3
64_17	rymuza	PIT1	Acromegaly	GH	Subtype 3
62s	rymuza	PIT1	Acromegaly	GH	Subtype 3
163s	rymuza	PIT1	Acromegaly	GH	Subtype 3
16_12	rymuza	PIT1	Acromegaly	GH	Subtype 3
36_19	rymuza	PIT1	Acromegaly	GH	Subtype 3
P102	neou	PIT1	Acromegaly	GH	Subtype 1
P020	neou	PIT1	Acromegaly	GH	Subtype 3
SAMN29999464	silva	PIT1	Acromegaly	negative	Subtype 3
PitNET_014	zhang	PIT1	Acromegaly	GH	Subtype 3
PitNET_012	zhang	PIT1	Acromegaly	GH	Subtype 3
PitNET_018	zhang	PIT1	Acromegaly	GH	Subtype 3
99s	rymuza	PIT1	Acromegaly	GH	Subtype 3
23s	rymuza	PIT1	Acromegaly	GH	Subtype 3
129s	rymuza	PIT1	Acromegaly	GH	Subtype 3
PitNET_015	zhang	PIT1	Acromegaly	GH	Subtype 3
SAMN30890451	yamato	PIT1	Acromegaly	GH	Subtype 3
PitNET_071	zhang	PIT1	Silent PIT1	negative	NA
P040	neou	PIT1	Acromegaly	GH	Subtype 3
SAMN30890516	yamato	PIT1	Acromegaly	GH	Subtype 3
SAMN30890537	yamato	PIT1	Acromegaly	GH	Subtype 3
SAMN30890524	yamato	PIT1	Acromegaly	GH	Subtype 3
SAMN30890504	yamato	PIT1	Acromegaly	GH	Subtype 3
P007	neou	PIT1	Acromegaly	GH	Subtype 3
61_18	rymuza	PIT1	Acromegaly	GH	Subtype 3
57_17	rymuza	PIT1	Acromegaly	GH	Subtype 3
SAMN30890546	yamato	PIT1	Acromegaly	GH	Subtype 3
SAMN30890542	yamato	PIT1	Acromegaly	GH	Subtype 3
168s	rymuza	PIT1	Acromegaly	GH	Subtype 3
P129	neou	PIT1	Acromegaly	GH	Subtype 3
P011	neou	PIT1	Acromegaly	GH	Subtype 3
P058	neou	PIT1	Silent PIT1	plurihormonal	NA
29s	rymuza	PIT1	Acromegaly	GH	Subtype 3
PitNET_060	zhang	PIT1	Silent PIT1	negative	NA
PitNET_002	zhang	PIT1	Acromegaly	GH	Subtype 3
SAMN30890522	yamato	PIT1	Acromegaly	GH	Subtype 3
SAMN29999521	silva	PIT1	Acromegaly	plurihormonal	Subtype 3
SAMN29999465	silva	PIT1	Acromegaly	negative	Subtype 3
PitNET_005	zhang	PIT1	Acromegaly	GH	Subtype 3
P085	neou	PIT1	Acromegaly	GH	Subtype 3
SAMN29999522	silva	PIT1	Acromegaly	plurihormonal	Subtype 3
PitNET_004	zhang	PIT1	Acromegaly	GH	Subtype 3
PitNET_073	zhang	PIT1	Acromegaly	negative	Subtype 3
PitNET_017	zhang	PIT1	Acromegaly	GH	Subtype 3
PitNET_006	zhang	PIT1	Acromegaly	GH	Subtype 3
PitNET_016	zhang	PIT1	Acromegaly	GH	Subtype 3
SAMN30890551	yamato	PIT1	Acromegaly	GH	Subtype 3
113s	rymuza	PIT1	Acromegaly	GH	Subtype 3
PitNET_007	zhang	PIT1	Acromegaly	GH	Subtype 3
PitNET_008	zhang	PIT1	Acromegaly	GH	Subtype 3
PitNET_081	zhang	PIT1	Silent PIT1	negative	NA
SAMN30890538	yamato	PIT1	Acromegaly	GH	Subtype 3
SAMN30890536	yamato	PIT1	Acromegaly	GH	Subtype 3
SAMN30890552	yamato	PIT1	Acromegaly	GH	Subtype 3
176s	rymuza	PIT1	Acromegaly	GH	Subtype 3
160s	rymuza	PIT1	Acromegaly	GH	Subtype 3
93s	rymuza	PIT1	Acromegaly	GH	Subtype 3
170s	rymuza	PIT1	Acromegaly	GH	Subtype 3
18_13	rymuza	PIT1	Acromegaly	GH	Subtype 3
17s	rymuza	PIT1	Acromegaly	GH	Subtype 3
69_18	rymuza	PIT1	Acromegaly	GH	Subtype 3
SAMN30890554	yamato	PIT1	Acromegaly	GH	Subtype 3
SAMN30890531	yamato	PIT1	Acromegaly	GH	Subtype 2
P118	neou	PIT1	other	PRL	NA
PitNET_046	zhang	PIT1	other	TSH	NA
PitNET_061	zhang	PIT1	Silent PIT1	negative	NA
P131	neou	PIT1	Silent PIT1	plurihormonal	NA
SAMN30890512	yamato	PIT1	Acromegaly	GH	Subtype 2
PitNET_092	zhang	PIT1	Acromegaly	plurihormonal	Subtype 2
PitNET_001	zhang	PIT1	Acromegaly	GH	Subtype 2
PitNET_049	zhang	PIT1	other	TSH	NA
PitNET_047	zhang	PIT1	other	TSH	NA
PitNET_075	zhang	PIT1	Silent PIT1	negative	NA
P057	neou	PIT1	other	plurihormonal	NA
PitNET_079	zhang	PIT1	Silent PIT1	negative	NA
PitNET_050	zhang	PIT1	other	TSH	NA
SAMN30890539	yamato	PIT1	Acromegaly	GH	Subtype 2
P023	neou	PIT1	other	TSH	NA
SAMN30890515	yamato	PIT1	Acromegaly	GH	Subtype 2
PitNET_053	zhang	PIT1	other	TSH	NA
PitNET_052	zhang	PIT1	other	TSH	NA
PitNET_069	zhang	PIT1	Silent PIT1	negative	NA
P015	neou	PIT1	other	plurihormonal	NA
PitNET_096	zhang	PIT1	other	plurihormonal	NA
PitNET_011	zhang	PIT1	Acromegaly	GH	Subtype 2
PitNET_063	zhang	PIT1	Silent PIT1	negative	NA
PitNET_045	zhang	PIT1	other	TSH	NA
PitNET_065	zhang	PIT1	Silent PIT1	negative	NA
PitNET_003	zhang	PIT1	Acromegaly	GH	Subtype 2
P051	neou	PIT1	Acromegaly	mixed_GH/PRL	Subtype 2
P019	neou	PIT1	Acromegaly	mixed_GH/PRL	Subtype 2
32_12	rymuza	PIT1	Acromegaly	GH	Subtype 2
28s	rymuza	PIT1	Acromegaly	GH	Subtype 2
PitNET_021	zhang	PIT1	Acromegaly	GH	Subtype 2
SAMN30890555	yamato	PIT1	Acromegaly	GH	Subtype 2
PitNET_077	zhang	PIT1	Silent PIT1	negative	NA
PitNET_076	zhang	PIT1	Silent PIT1	negative	NA
PitNET_067	zhang	PIT1	Silent PIT1	negative	NA
PitNET_064	zhang	PIT1	Silent PIT1	negative	NA
PitNET_057	zhang	PIT1	other	TSH	NA
PitNET_078	zhang	PIT1	Silent PIT1	negative	NA
P047	neou	PIT1	Silent PIT1	TSH	NA
PitNET_095	zhang	PIT1	Acromegaly	plurihormonal	Subtype 2
SAMN29999487	silva	NULL	other	negative	NA
SAMN30890533	yamato	PIT1	Acromegaly	GH	Subtype 3
SAMN29999520	silva	PIT1	Acromegaly	plurihormonal	Subtype 3
PitNET_058	zhang	PIT1	other	TSH	NA
PitNET_097	zhang	PIT1	other	plurihormonal	NA
PitNET_028	zhang	PIT1	other	PRL	NA
PitNET_080	zhang	PIT1	Silent PIT1	negative	NA
PitNET_100	zhang	PIT1	other	plurihormonal	NA
P077	neou	PIT1	Silent PIT1	TSH	NA
P001	neou	PIT1	Silent PIT1	TSH	NA
PitNET_055	zhang	PIT1	other	TSH	NA
SAMN30890518	yamato	PIT1	Acromegaly	GH	Subtype 2
SAMN30890475	yamato	na	other	unknown	NA
SAMN30890511	yamato	PIT1	Acromegaly	GH	Subtype 2
P092	neou	PIT1	Silent PIT1	plurihormonal	NA
P008	neou	PIT1	Acromegaly	GH	Subtype 2
SAMN29999518	silva	PIT1	Acromegaly	plurihormonal	Subtype 2
SAMN29999467	silva	NULL	other	negative	NA
27_18	rymuza	PIT1	Acromegaly	GH	Subtype 2
18_18	rymuza	PIT1	Acromegaly	GH	Subtype 2
PitNET_032	zhang	PIT1	other	PRL	NA
PitNET_051	zhang	PIT1	other	TSH	NA
SAMN30890470	yamato	na	other	unknown	NA
PitNET_024	zhang	PIT1	other	PRL	NA
P031	neou	PIT1	other	plurihormonal	NA
PitNET_059	zhang	PIT1	other	TSH	NA
SAMN29999488	silva	NULL	other	negative	NA
PitNET_054	zhang	PIT1	other	TSH	NA
P014	neou	PIT1	other	TSH	NA
PitNET_074	zhang	PIT1	Silent PIT1	negative	NA
P053	neou	PIT1	other	PRL	NA
PitNET_048	zhang	PIT1	other	TSH	NA
PitNET_091	zhang	PIT1	Acromegaly	plurihormonal	Subtype 1
PitNET_009	zhang	PIT1	Acromegaly	GH	Subtype 1
SAMN30890514	yamato	PIT1	Acromegaly	GH	Subtype 1
P060	neou	PIT1	Acromegaly	plurihormonal	Subtype 1
89s	rymuza	PIT1	Acromegaly	GH	Subtype 1
173s	rymuza	PIT1	Acromegaly	GH	Subtype 1
84s	rymuza	PIT1	Acromegaly	GH	Subtype 1
88s	rymuza	PIT1	Acromegaly	GH	Subtype 1
70s	rymuza	PIT1	Acromegaly	GH	Subtype 1
164s	rymuza	PIT1	Acromegaly	GH	Subtype 1
65_16	rymuza	PIT1	Acromegaly	GH	Subtype 1
78s	rymuza	PIT1	Acromegaly	GH	Subtype 1
74s	rymuza	PIT1	Acromegaly	GH	Subtype 1
85s	rymuza	PIT1	Acromegaly	GH	Subtype 1
SAMN30890510	yamato	PIT1	Acromegaly	GH	Subtype 1
92s	rymuza	PIT1	Acromegaly	GH	Subtype 1
86s	rymuza	PIT1	Acromegaly	GH	Subtype 1
125s	rymuza	PIT1	Acromegaly	GH	Subtype 1
SAMN30890530	yamato	PIT1	Acromegaly	GH	Subtype 1
SAMN30890521	yamato	PIT1	Acromegaly	GH	Subtype 1
P107	neou	PIT1	Acromegaly	GH	Subtype 1
P103	neou	PIT1	Acromegaly	GH	Subtype 1
P065	neou	PIT1	Acromegaly	GH	Subtype 1
P123	neou	PIT1	Acromegaly	GH	Subtype 1
P119	neou	PIT1	Acromegaly	GH	Subtype 1
P018	neou	PIT1	Acromegaly	mixed_GH/PRL	Subtype 1
P133	neou	PIT1	Acromegaly	GH	Subtype 1
P089	neou	PIT1	Acromegaly	GH	Subtype 1
SAMN29999515	silva	PIT1	Acromegaly	plurihormonal	Subtype 1
SAMN29999480	silva	PIT1	Acromegaly	plurihormonal	Subtype 1
SAMN29999458	silva	PIT1	Acromegaly	plurihormonal	Subtype 1
SAMN29999513	silva	PIT1	Acromegaly	unknown	Subtype 1
SAMN30890513	yamato	PIT1	Acromegaly	GH	Subtype 1
PitNET_094	zhang	PIT1	Acromegaly	plurihormonal	Subtype 1
P072	neou	PIT1	Acromegaly	GH	Subtype 1
SAMN30890548	yamato	PIT1	Acromegaly	GH	Subtype 1
SAMN30890509	yamato	PIT1	Acromegaly	GH	Subtype 1
SAMN30890532	yamato	PIT1	Acromegaly	GH	Subtype 1
SAMN30890517	yamato	PIT1	Acromegaly	GH	Subtype 1
SAMN30890454	yamato	PIT1	Acromegaly	GH	Subtype 1
SAMN29999462	silva	SF1	other	negative	NA
P104	neou	SF1	other	GN	NA
SAMN29999481	silva	SF1	other	GN	NA
SAMN29999483	silva	SF1	other	GN	NA
SAMN29999475	silva	SF1	other	negative	NA
SAMN29999508	silva	SF1	other	negative	NA
PitNET_148	zhang	SF1	other	GN	NA
PitNET_175	zhang	SF1	other	negative	NA
PitNET_150	zhang	SF1	other	GN	NA
PitNET_172	zhang	SF1	other	negative	NA
SAMN30890487	yamato	na	other	unknown	NA
SAMN30890455	yamato	na	other	unknown	NA
SAMN30890490	yamato	na	other	unknown	NA
SAMN30890488	yamato	na	other	unknown	NA
SAMN30890459	yamato	na	other	unknown	NA
PitNET_191	zhang	NULL	other	negative	NA
SAMN30890496	yamato	na	other	unknown	NA
P073	neou	SF1	other	GN	NA
PitNET_179	zhang	NULL	other	negative	NA
P066	neou	SF1	other	GN	NA
PitNET_195	zhang	NULL	other	negative	NA
PitNET_186	zhang	NULL	other	negative	NA
SAMN29999495	silva	SF1	other	GN	NA
PitNET_168	zhang	SF1	other	negative	NA
SAMN30890489	yamato	na	other	unknown	NA
SAMN30890462	yamato	na	other	unknown	NA
SAMN30890457	yamato	na	other	unknown	NA
SAMN30890499	yamato	na	other	unknown	NA
SAMN30890468	yamato	na	other	unknown	NA
SAMN29999477	silva	SF1	other	GN	NA
SAMN29999494	silva	SF1	other	GN	NA
P081	neou	SF1	other	GN	NA
P084	neou	SF1	other	GN	NA
P101	neou	SF1	other	GN	NA
SAMN29999485	silva	SF1	other	negative	NA
SAMN29999489	silva	SF1	other	negative	NA
P109	neou	SF1	other	GN	NA
SAMN29999474	silva	SF1	other	negative	NA
P034	neou	SF1	other	GN	NA
PitNET_178	zhang	SF1	other	negative	NA
PitNET_187	zhang	NULL	other	negative	NA
PitNET_176	zhang	SF1	other	negative	NA
PitNET_166	zhang	SF1	other	negative	NA
PitNET_153	zhang	SF1	other	GN	NA
PitNET_181	zhang	NULL	other	negative	NA
PitNET_177	zhang	SF1	other	negative	NA
SAMN29999509	silva	SF1	other	GN	NA
P030	neou	PIT1	Silent PIT1	negative	NA
P096	neou	SF1	other	GN	NA
SAMN30890458	yamato	na	other	unknown	NA
PitNET_167	zhang	SF1	other	negative	NA
PitNET_165	zhang	SF1	other	negative	NA
SAMN29999482	silva	SF1	other	negative	NA
SAMN29999473	silva	SF1	other	negative	NA
SAMN29999491	silva	SF1	other	negative	NA
PitNET_152	zhang	SF1	other	GN	NA
PitNET_174	zhang	SF1	other	negative	NA
PitNET_154	zhang	SF1	other	GN	NA
PitNET_156	zhang	SF1	other	GN	NA
PitNET_149	zhang	SF1	other	GN	NA
PitNET_162	zhang	SF1	other	negative	NA
PitNET_169	zhang	SF1	other	negative	NA
PitNET_155	zhang	SF1	other	GN	NA
PitNET_157	zhang	SF1	other	GN	NA
PitNET_171	zhang	SF1	other	negative	NA
PitNET_159	zhang	SF1	other	GN	NA
P002	neou	SF1	other	GN	NA
P121	neou	SF1	other	GN	NA
SAMN30890495	yamato	na	other	unknown	NA
SAMN30890497	yamato	na	other	unknown	NA
SAMN30890461	yamato	na	other	unknown	NA
SAMN30890478	yamato	na	other	unknown	NA
SAMN30890474	yamato	na	other	unknown	NA
SAMN30890460	yamato	na	other	unknown	NA
SAMN30890484	yamato	na	other	unknown	NA
P115	neou	TPIT	other	ACTH	NA
SAMN29999496	silva	SF1	other	ACTH	NA
SAMN29999471	silva	SF1	other	GN	NA
SAMN29999500	silva	SF1	other	negative	NA
PitNET_163	zhang	SF1	other	negative	NA
P012	neou	SF1	other	GN	NA
P055	neou	PIT1	Silent PIT1	negative	NA
P048	neou	SF1	other	GN	NA
P094	neou	SF1	other	GN	NA
SAMN29999476	silva	SF1	other	GN	NA
SAMN29999499	silva	SF1	other	GN	NA
P005	neou	PIT1	Silent PIT1	negative	NA
P033	neou	PIT1	Silent PIT1	negative	NA
P026	neou	PIT1	Silent PIT1	negative	NA
P070	neou	SF1	other	GN	NA
P111	neou	PIT1	Silent PIT1	negative	NA
PitNET_151	zhang	SF1	other	GN	NA
P117	neou	PIT1	Silent PIT1	negative	NA
SAMN29999468	silva	SF1	other	negative	NA
SAMN29999486	silva	SF1	other	GN	NA
P108	neou	SF1	other	GN	NA
P113	neou	SF1	other	GN	NA
P044	neou	PIT1	Silent PIT1	plurihormonal	NA
P032	neou	SF1	other	GN	NA
P038	neou	SF1	other	GN	NA
SAMN29999470	silva	SF1	other	GN	NA
P027	neou	SF1	other	GN	NA
SAMN29999490	silva	SF1	other	negative	NA
SAMN29999484	silva	SF1	other	GN	NA
SAMN29999492	silva	SF1	other	GN	NA
P050	neou	SF1	other	GN	NA
SAMN29999461	silva	SF1	other	GN	NA
P078	neou	SF1	other	GN	NA
P004	neou	SF1	other	GN	NA
P098	neou	SF1	other	GN	NA
SAMN29999497	silva	SF1	other	GN	NA
SAMN29999498	silva	SF1	other	negative	NA
SAMN29999501	silva	SF1	other	GN	NA
PitNET_198	zhang	NULL	other	negative	NA
PitNET_194	zhang	NULL	other	negative	NA
PitNET_197	zhang	NULL	other	negative	NA
PitNET_160	zhang	SF1	other	negative	NA
PitNET_199	zhang	NULL	other	negative	NA
PitNET_170	zhang	SF1	other	negative	NA
PitNET_196	zhang	NULL	other	negative	NA
PitNET_190	zhang	NULL	other	negative	NA
SAMN29999479	silva	SF1	other	GN	NA
P006	neou	PIT1	Silent PIT1	negative	NA
PitNET_173	zhang	SF1	other	negative	NA
P043	neou	SF1	other	GN	NA
P087	neou	SF1	other	GN	NA
P083	neou	SF1	other	GN	NA
PitNET_164	zhang	SF1	other	negative	NA
PitNET_192	zhang	NULL	other	negative	NA
PitNET_161	zhang	SF1	other	negative	NA
SAMN29999493	silva	SF1	other	GN	NA
SAMN30890493	yamato	na	other	unknown	NA
SAMN30890485	yamato	na	other	unknown	NA
SAMN30890469	yamato	na	other	unknown	NA
SAMN30890476	yamato	na	other	unknown	NA
SAMN30890477	yamato	na	other	unknown	NA
SAMN30890480	yamato	na	other	unknown	NA
SAMN30890481	yamato	na	other	unknown	NA
SAMN30890492	yamato	na	other	unknown	NA
SAMN30890471	yamato	na	other	unknown	NA
SAMN30890472	yamato	na	other	unknown	NA
SAMN30890486	yamato	na	other	unknown	NA
SAMN30890494	yamato	na	other	unknown	NA
SAMN30890463	yamato	na	other	unknown	NA
P013	neou	TPIT	other	ACTH	NA
P128	neou	TPIT	other	ACTH	NA
SAMN29999511	silva	TPIT	other	negative	NA
P074	neou	TPIT	other	ACTH	NA
PitNET_141	zhang	TPIT	other	negative	NA
PitNET_131	zhang	TPIT	other	negative	NA
PitNET_145	zhang	TPIT	other	negative	NA
PitNET_127	zhang	TPIT	other	negative	NA
PitNET_134	zhang	TPIT	other	negative	NA
PitNET_135	zhang	TPIT	other	negative	NA
PitNET_144	zhang	TPIT	other	negative	NA
PitNET_138	zhang	TPIT	other	negative	NA
PitNET_140	zhang	TPIT	other	negative	NA
PitNET_129	zhang	TPIT	other	negative	NA
PitNET_139	zhang	TPIT	other	negative	NA
PitNET_142	zhang	TPIT	other	negative	NA
PitNET_128	zhang	TPIT	other	negative	NA
PitNET_143	zhang	TPIT	other	negative	NA
PitNET_130	zhang	TPIT	other	negative	NA
SAMN29999472	silva	TPIT	other	negative	NA
PitNET_125	zhang	TPIT	other	negative	NA
PitNET_126	zhang	TPIT	other	negative	NA
PitNET_124	zhang	TPIT	other	negative	NA
PitNET_116	zhang	TPIT	other	ACTH	NA
PitNET_132	zhang	TPIT	other	negative	NA
P134	neou	PIT1	Silent PIT1	plurihormonal	NA
SAMN29999460	silva	TPIT	other	ACTH	NA
PitNET_123	zhang	TPIT	other	negative	NA
SAMN30890482	yamato	na	other	unknown	NA
42_19	rymuza	PIT1	Acromegaly	GH	Subtype 2
SAMN30890456	yamato	na	other	unknown	NA
SAMN30890491	yamato	na	other	unknown	NA
SAMN30890465	yamato	na	other	unknown	NA
SAMN30890498	yamato	na	other	unknown	NA
SAMN30890473	yamato	na	other	unknown	NA
PitNET_133	zhang	TPIT	other	negative	NA
PitNET_147	zhang	TPIT	other	negative	NA
P017	neou	TPIT	other	ACTH	NA
P054	neou	TPIT	other	ACTH	NA
P082	neou	TPIT	other	ACTH	NA
SAMN30890467	yamato	na	other	unknown	NA
SAMN29999459	silva	TPIT	other	negative	NA
PitNET_137	zhang	TPIT	other	negative	NA
P052	neou	TPIT	other	ACTH	NA
P116	neou	SF1	other	GN	NA
P071	neou	TPIT	other	ACTH	NA
SAMN29999463	silva	TPIT	other	negative	NA
P100	neou	SF1	other	GN	NA
PitNET_108	zhang	TPIT	other	ACTH	NA
PitNET_102	zhang	TPIT	other	ACTH	NA
PitNET_121	zhang	TPIT	other	ACTH	NA
SAMN29999505	silva	TPIT	other	ACTH	NA
PitNET_111	zhang	TPIT	other	ACTH	NA
PitNET_105	zhang	TPIT	other	ACTH	NA
PitNET_109	zhang	TPIT	other	ACTH	NA
PitNET_107	zhang	TPIT	other	ACTH	NA
PitNET_114	zhang	TPIT	other	ACTH	NA
PitNET_104	zhang	TPIT	other	ACTH	NA
PitNET_113	zhang	TPIT	other	ACTH	NA
PitNET_118	zhang	TPIT	other	ACTH	NA
P037	neou	TPIT	other	ACTH	NA
PitNET_103	zhang	TPIT	other	ACTH	NA
P112	neou	TPIT	other	ACTH	NA
P114	neou	TPIT	other	ACTH	NA
P022	neou	TPIT	other	ACTH	NA
P095	neou	TPIT	other	ACTH	NA
P122	neou	TPIT	other	ACTH	NA
P075	neou	TPIT	other	ACTH	NA
P088	neou	TPIT	other	ACTH	NA
SAMN29999510	silva	TPIT	other	ACTH	NA
P079	neou	TPIT	other	ACTH	NA
P046	neou	TPIT	other	ACTH	NA
P064	neou	TPIT	other	ACTH	NA
SAMN29999504	silva	TPIT	other	ACTH	NA
P127	neou	TPIT	other	ACTH	NA
P025	neou	TPIT	other	ACTH	NA
P042	neou	TPIT	other	ACTH	NA
P009	neou	TPIT	other	ACTH	NA
P132	neou	TPIT	other	ACTH	NA
P049	neou	TPIT	other	ACTH	NA
P069	neou	TPIT	other	ACTH	NA
SAMN29999469	silva	TPIT	other	ACTH	NA
P010	neou	TPIT	other	ACTH	NA
PitNET_119	zhang	TPIT	other	ACTH	NA
SAMN29999478	silva	TPIT	other	ACTH	NA
P125	neou	TPIT	other	ACTH	NA
SAMN29999506	silva	TPIT	other	ACTH	NA
P091	neou	TPIT	other	ACTH	NA
P105	neou	TPIT	other	ACTH	NA
P110	neou	TPIT	other	ACTH	NA
PitNET_110	zhang	TPIT	other	ACTH	NA
PitNET_122	zhang	TPIT	other	ACTH	NA
P003	neou	PIT1	other	TSH	NA
PitNET_158	zhang	SF1	other	GN	NA
SAMN30890479	yamato	na	other	unknown	NA
PitNET_189	zhang	NULL	other	negative	NA
PitNET_193	zhang	NULL	other	negative	NA
PitNET_182	zhang	NULL	other	negative	NA
PitNET_180	zhang	NULL	other	negative	NA
PitNET_188	zhang	NULL	other	negative	NA
SAMN30890464	yamato	na	other	unknown	NA
SAMN30890483	yamato	na	other	unknown	NA
P016	neou	TPIT	other	ACTH	NA
PitNET_185	zhang	NULL	other	negative	NA
PitNET_056	zhang	PIT1	other	TSH	NA
PitNET_200	zhang	NULL	other	negative	NA
PitNET_044	zhang	PIT1	other	PRL	NA
PitNET_146	zhang	TPIT	other	negative	NA
PitNET_184	zhang	NULL	other	negative	NA
PitNET_020	zhang	PIT1	Acromegaly	GH	Subtype 3
PitNET_072	zhang	PIT1	Silent PIT1	negative	NA
PitNET_101	zhang	PIT1	other	plurihormonal	NA
PitNET_089	zhang	PIT1	Acromegaly	plurihormonal	Subtype 1
PitNET_066	zhang	PIT1	Silent PIT1	negative	NA
SAMN29999507	silva	TPIT	other	ACTH	NA
SAMN30890466	yamato	na	other	unknown	NA
PitNET_136	zhang	TPIT	other	negative	NA
SAMN29999512	silva	TPIT	other	ACTH	NA
SAMN29999502	silva	TPIT	other	ACTH	NA
SAMN29999503	silva	TPIT	other	ACTH	NA
PitNET_117	zhang	TPIT	other	ACTH	NA
PitNET_098	zhang	PIT1	Acromegaly	plurihormonal	Subtype 1
P061	neou	TPIT	other	ACTH	NA
PitNET_120	zhang	TPIT	other	ACTH	NA
P120	neou	TPIT	other	ACTH	NA
PitNET_106	zhang	TPIT	other	ACTH	NA

## Sheet: Table S3
Table S3: Calculated regulons of chosen transcription factors based on bulkRNAseq
TF	target	direction
CEBPD	CNTN1	-1
CEBPD	MED30	1
CEBPD	MCU	-1
CEBPD	ISG20	1
CEBPD	IRS2	1
CEBPD	FAM43A	1
CEBPD	LRRTM2	-1
CEBPD	NLK	-1
CEBPD	GADD45B	1
CEBPD	ERRFI1	1
CEBPD	EPB41L5	-1
CEBPD	PDK4	1
CEBPD	ANKMY2	-1
CEBPD	PPP2R5A	1
CEBPD	NNMT	1
CEBPD	KLF15	1
CEBPD	EVA1C	1
CEBPD	OTUD1	1
CEBPD	SLC10A3	1
CEBPD	CXXC4	-1
CEBPD	WHAMM	1
CEBPD	ACRV1	-1
CEBPD	PBX1	-1
CEBPD	CNTN6	-1
CEBPD	RS1	-1
CEBPD	SLC35A5	-1
CEBPD	MLNR	1
CEBPD	PTGDR2	1
CEBPD	GADD45G	1
CEBPD	CHIC2	1
CEBPD	KRTAP5-2	-1
CEBPD	GHSR	1
CEBPD	FOXO1	1
CEBPD	CDH10	-1
CEBPD	MFHAS1	1
CEBPD	FIG4	-1
DACH1	CD79B	-1
DACH1	AGK	1
DACH1	CACNA2D1	1
DACH1	CADM2	1
DACH1	MCM4	-1
DACH1	TMEM178B	1
DACH1	CTAGE4	-1
DACH1	VWA8	1
DACH1	RALB	-1
DACH1	LURAP1L	-1
DACH1	HDAC9	1
DACH1	HPCAL1	-1
DACH1	ENHO	-1
DACH1	USP25	1
DACH1	PDLIM4	-1
DACH1	BCAT1	-1
DACH1	PTPRE	-1
DACH1	IMPA2	-1
DACH1	FAM210B	-1
DACH1	PPP1R7	-1
DACH1	TMEM233	-1
DACH1	CDV3	-1
FOXO1	MEGF10	-1
FOXO1	CLSTN3	-1
FOXO1	TRHR	-1
FOXO1	TBC1D4	1
FOXO1	GNA13	1
FOXO1	MARK1	1
FOXO1	LUZP1	-1
FOXO1	PLAGL1	1
FOXO1	PYCR2	-1
FOXO1	ESR1	-1
FOXO1	PIK3R1	1
FOXO1	BTBD16	1
FOXO1	BLM	1
FOXO1	ALDH7A1	-1
FOXO1	STK17B	1
FOXO1	JAK1	1
FOXO1	ANO3	-1
FOXO1	SH3KBP1	1
FOXO1	MAOB	-1
FOXO1	IL6R	1
FOXO1	DRP2	-1
FOXO1	ACY1	-1
FOXO1	CREG1	1
FOXO1	USP31	1
FOXO1	SDK1	1
FOXO1	IGSF10	-1
FOXO1	UNC13C	-1
FOXO1	SALL2	-1
FOXO1	NR3C1	1
FOXO1	GPR85	-1
FOXO1	ZNF189	1
FOXO1	RNF19A	1
FOXO1	VMO1	-1
FOXO1	RASD1	1
FOXO1	GDNF	1
FOXO1	MYOZ1	-1
FOXO1	UNC13B	1
FOXO1	GADD45G	1
FOXO1	NBPF20	1
FOXO1	RUVBL1	-1
FOXO1	CEBPD	1
GATA2	TRIOBP	1
GATA2	TRPV6	1
GATA2	PPFIA2	-1
GATA2	GABRB1	-1
GATA2	RFX8	1
GATA2	FRMD4B	1
GATA2	TBC1D2B	1
GATA2	FAXDC2	1
GATA2	CACNG8	1
GATA2	POPDC3	-1
GATA2	GOSR2	-1
GATA2	CABYR	-1
GATA2	GLRA2	1
GATA2	MARCKSL1	1
GATA2	STT3A	-1
GATA2	PLAGL1	-1
GATA2	TMEM63A	1
GATA2	EPHB6	1
GATA2	TMEM33	-1
GATA2	ATP1A2	1
GATA2	SNAPC1	-1
GATA2	LEPR	1
GATA2	ARHGEF2	1
GATA2	SUSD4	-1
GATA2	ANO10	-1
GATA2	SLC41A2	-1
GATA2	ARRB1	1
GATA2	MGAT3	1
GATA2	DERL1	-1
GATA2	EPN3	1
GATA2	NDRG2	1
GATA2	NAALADL1	1
GATA2	ZNF576	-1
GATA2	PCBP4	1
GATA2	SAR1B	-1
GATA2	NR3C2	-1
GATA2	NIPAL2	-1
GATA2	RERG	1
GATA2	YIPF5	-1
GATA2	GATA3	1
GATA2	IGLON5	1
GATA2	TTC39C	-1
GATA2	UBQLN4	1
GATA2	CDK18	1
GATA2	CDC42EP3	1
GATA3	TOB1	-1
GATA3	KCNG4	1
GATA3	MEGF10	1
GATA3	RD3	1
GATA3	GPC4	1
GATA3	FGGY	-1
GATA3	MAP3K4	1
GATA3	FEV	1
GATA3	MAML3	-1
GATA3	IGF1R	1
GATA3	FAM131C	-1
GATA3	EXOG	-1
GATA3	SLITRK1	1
GATA3	SLC5A8	1
GATA3	GRIK4	1
GATA3	SRPK2	-1
GATA3	KCNK9	1
GATA3	EMILIN2	1
GATA3	DZANK1	-1
GATA3	ADAM29	1
GATA3	SGCG	1
GATA3	SHH	1
GATA3	SFXN3	1
GATA3	CRYGD	1
GATA3	SEMA7A	1
GATA3	FSHB	1
GATA3	SEMA6D	1
GATA3	SGPL1	1
GATA3	DDX53	-1
GATA3	ZAR1	1
GATA3	GPER1	1
GATA3	GLRA3	1
GATA3	RALYL	-1
GATA3	PPM1E	-1
GATA3	GABRR2	1
GATA3	CSRP2	1
GATA3	PLCD3	1
GATA3	PRSS1	1
GATA3	CNTNAP4	1
GATA3	FGFR1	1
GATA3	MSX1	1
GATA3	MKRN2	-1
GATA3	POR	-1
GATA3	CDH3	1
GATA3	TRIM67	1
GATA3	C1QTNF7	1
GATA3	C16orf74	1
GATA3	OSGIN1	1
GATA3	LRP8	-1
GATA3	ATP2C2	1
GATA3	OR5C1	1
GATA3	ADAM23	1
GATA3	ACVR1	-1
GATA3	CRB2	1
GATA3	CNTLN	-1
GATA3	CMBL	-1
GATA3	SLC10A4	1
GATA3	PITX2	1
GATA3	UNC13D	1
GATA3	TTR	1
GATA3	TTPAL	-1
GATA3	GATA2	1
GATA3	TLN2	-1
GATA3	TSPYL5	-1
HESX1	CDC37	-1
HESX1	TEKT5	1
HESX1	CD40LG	1
HESX1	CCDC18	1
HESX1	TSPAN2	-1
HESX1	PLA2G4E	1
HESX1	JMJD8	-1
HESX1	TRAPPC9	-1
HESX1	C4BPA	1
HESX1	C2orf66	1
HESX1	TLN1	-1
HESX1	FAM120A	-1
HESX1	ATP6V0E2	-1
HESX1	OR56A4	1
HESX1	PIP	1
HESX1	SYNPO	-1
HESX1	ASB14	1
HESX1	FOXP3	1
HESX1	FOXA2	1
HESX1	PTBP2	1
HESX1	SMCO2	1
HESX1	EIF2AK1	-1
HESX1	DYDC1	1
HESX1	PRKAG3	1
HESX1	APOBEC4	1
HESX1	GPR84	1
HESX1	DNAH6	1
HESX1	EPPIN	1
HESX1	SS18L2	1
HESX1	NAV3	1
HESX1	DDC	1
HESX1	AGXT	1
HESX1	ZNF860	1
HESX1	AKT1	-1
HESX1	FOXN3	-1
HESX1	ZBTB8OS	1
HESX1	IFT80	1
HESX1	MRPL16	1
HESX1	OSBPL10	1
HESX1	CIZ1	-1
HESX1	CYP19A1	1
HESX1	NDUFAF7	1
HESX1	TNFRSF17	1
LHX3	PRL	1
LHX3	GPR50	1
LHX3	TRIM45	1
LHX3	CDADC1	-1
LHX3	BCL11A	1
LHX3	TNFRSF18	1
LHX3	ESR1	1
LHX3	NKAIN4	1
LHX3	PTTG2	-1
LHX3	ETV5	1
LHX3	PTPN13	-1
LHX3	SORCS1	1
LHX3	PROKR1	1
LHX3	ANGPT1	1
LHX3	KCNMA1	-1
LHX3	SLC27A2	1
LHX3	SLC16A10	-1
LHX3	SORT1	-1
LHX3	SH3RF2	1
LHX3	NXPH1	1
LHX3	FREM2	1
LHX3	ALDH1A2	1
LHX3	SESN1	-1
LHX3	SCNN1A	1
LHX3	HEY2	1
LHX3	SLC44A5	1
LHX3	LOXHD1	1
LHX3	HDGFL1	1
LHX3	LAMA1	1
LHX3	GRHL2	1
LHX3	XK	-1
LHX3	TSHR	1
LHX3	WWC1	1
LHX3	LGALS3	1
LHX3	QSOX2	1
LHX3	TMEM132D	1
LHX4	ROPN1	1
LHX4	TCN1	1
LHX4	CALB1	1
LHX4	MCCD1	1
LHX4	FMO5	1
LHX4	RBP2	1
LHX4	BEND7	1
LHX4	RAB43	-1
LHX4	RAB3B	1
LHX4	STK33	1
LHX4	ASB15	1
LHX4	GAPDHS	1
LHX4	HIGD1C	1
LHX4	PTPN23	-1
LHX4	FXYD3	1
LHX4	LCN1	1
LHX4	SPANXC	1
LHX4	ARG1	1
LHX4	SUPV3L1	1
LHX4	PRKAG3	1
LHX4	SLC5A12	1
LHX4	SLC39A13	-1
LHX4	SLC13A5	1
LHX4	SGSM3	-1
LHX4	IFIT1B	1
LHX4	HSPB3	1
LHX4	ZNF860	1
LHX4	ZBTB49	1
LHX4	FLVCR2	1
LHX4	WDR33	1
LHX4	OPTC	-1
LHX4	CLDN18	1
LHX4	RBM4	1
LHX4	NUP210L	1
LHX4	RARA	-1
LHX4	DIO2	-1
LHX4	CHPF	-1
LHX4	PPP1R9B	-1
LHX4	CHIA	1
LHX4	PROX2	1
LHX4	PRSS12	1
LHX4	TUBA3E	1
LHX4	CMA1	1
LHX4	TSPYL6	1
LHX4	FBXW5	-1
LHX4	PPP1R17	1
LHX4	PLA2G10	1
LHX4	MED28	1
LHX4	CDCA3	1
LHX4	MASP2	1
LHX4	PDZD9	1
LHX4	C17orf78	1
LHX4	C12orf71	1
LHX4	OR10G3	1
LHX4	LENEP	1
LHX4	ARL13A	1
LHX4	NPIPB7	1
LHX4	DUX4	1
LHX4	TATDN3	1
LHX4	PCBD2	1
LHX4	ANKUB1	1
LHX4	DEFB134	1
LHX4	APH1B	1
LHX4	ADIG	1
LHX4	IQCJ-SCHIP1	-1
LHX4	AMPD1	1
LHX4	OR9A2	1
LHX4	SPDYA	1
LHX4	SNTN	1
LHX4	NUDT13	1
LHX4	SLC3A1	1
LHX4	ZNF207	1
LHX4	NOL6	-1
LHX4	MIP	1
LHX4	HFM1	1
LHX4	KLHL10	1
LHX4	TTC17	1
LHX4	MEIOB	1
LHX4	SCFD2	-1
LHX4	TRAF7	-1
LHX4	GIGYF2	1
LHX4	TTYH3	-1
NEUROD1	TTC24	1
NEUROD1	PRLR	-1
NEUROD1	CALU	-1
NEUROD1	PCDH11X	1
NEUROD1	ITPR2	1
NEUROD1	CIB2	1
NEUROD1	IRAK3	-1
NEUROD1	POLR3D	-1
NEUROD1	MASP1	1
NEUROD1	CA10	1
NEUROD1	FAM167A	-1
NEUROD1	PIP5K1B	-1
NEUROD1	HS3ST4	1
NEUROD1	FAM47A	1
NEUROD1	GRIA4	1
NEUROD1	SLC8A2	1
NEUROD1	ALPK2	1
NEUROD1	DDIT4L	1
NEUROD1	AFF2	-1
NEUROD1	SRPRB	-1
NEUROD1	ITGA4	1
NEUROD1	NAV2	-1
NEUROD1	AFP	1
NEUROD1	DPY19L3	-1
NEUROD1	DOCK11	-1
NEUROD1	IGSF21	1
NEUROD1	ZBTB18	1
NEUROD1	CLRN1	1
NEUROD1	NECAB1	1
NEUROD1	SGMS2	-1
NEUROD1	GHRHR	-1
NEUROD1	GREB1	1
NEUROD1	CHODL	1
NEUROD1	UGT2A2	1
NEUROD1	UGT2A1	1
NEUROD1	CERKL	1
NEUROD1	FREM1	1
NEUROD1	TIMELESS	1
NEUROD1	ROR1	1
NKX2-2	TRIM55	1
NKX2-2	GP1BB	-1
NKX2-2	TMEM171	1
NKX2-2	IGF2	1
NKX2-2	TLE4	-1
NKX2-2	GH2	1
NKX2-2	GH1	1
NKX2-2	LRAT	1
NKX2-2	TCF24	1
NKX2-2	AP3B1	1
NKX2-2	EFEMP1	1
NKX2-2	KCNS2	1
NKX2-2	SLC52A1	1
NKX2-2	KCNIP1	1
NKX2-2	PMF1-BGLAP	-1
NKX2-2	ITIH2	1
NKX2-2	GLG1	-1
NKX2-2	CYBRD1	1
NKX2-2	SCN4A	1
NKX2-2	ZBTB18	-1
NKX2-2	PAPPA2	1
NKX2-2	RSPO2	1
NKX2-2	RPL17-C18orf32	1
NKX2-2	RNF39	1
NKX2-2	OSBPL9	-1
NKX2-2	CSHL1	1
NKX2-2	CSH2	1
NKX2-2	RLN1	1
NKX2-2	OPN3	1
NKX2-2	CSH1	1
NKX2-2	ODC1	1
NKX2-2	DLK1	1
NKX2-2	GHRHR	1
NKX2-2	CHML	1
NKX2-2	CHDH	1
NKX2-2	CPLX3	1
NKX2-2	CD79B	1
NKX2-2	PRR15	1
NKX2-2	POC1B-GALNT4	1
NKX2-2	MRPS25	1
NKX2-2	CADM2	-1
NKX2-2	OVCA2	1
NKX2-2	PON3	1
NKX2-2	OR7A5	1
NKX2-2	TREX1	1
NKX2-2	NUDT10	1
NKX2-2	MAP4	-1
NKX2-2	BRS3	1
NKX2-2	ERCC6	1
NKX2-2	BOLA2	-1
NKX2-2	ARX	1
NKX2-2	NRAP	1
NKX2-2	AREG	1
NKX2-2	APOD	1
NKX2-2	NOMO1	-1
NKX2-2	KCNMB2	1
NKX2-2	DEFB1	1
NKX2-2	ANGPTL3	1
NKX2-2	DDC	1
NKX2-2	MAP7D3	1
NKX2-2	XPO6	-1
NKX2-2	IL17RB	1
NKX2-2	SLC51A	1
NKX2-2	NREP	-1
NKX2-2	TRHDE	1
NKX2-2	LMO3	1
NKX2-2	ULBP1	1
NKX2-2	CEL	1
NKX2-2	CDK1	1
NKX2-2	KLRF1	1
NR5A1	KCTD21	1
NR5A1	HAPLN4	1
NR5A1	RESP18	1
NR5A1	RAMP1	1
NR5A1	MAML3	-1
NR5A1	GLRA2	1
NR5A1	LGI1	1
NR5A1	GSG1L	1
NR5A1	EXOSC5	1
NR5A1	EVPL	1
NR5A1	EPN3	1
NR5A1	PM20D1	1
NR5A1	EMILIN3	1
NR5A1	DYM	1
NR5A1	FOLR1	1
NR5A1	CYP4F11	1
NR5A1	DYNC1LI2	-1
NR5A1	OPN3	1
NR5A1	GJB7	1
NR5A1	NT5C1A	1
NR5A1	CYP11A1	1
NR5A1	CERK	-1
NR5A1	CSRP2	1
NR5A1	NAB1	-1
NR5A1	NAALADL2	-1
NR5A1	FCN2	1
NR5A1	MITF	-1
NR5A1	MGLL	-1
NR5A1	CDH3	1
NR5A1	CCDC81	1
NR5A1	CA12	1
NR5A1	ATP2B3	1
NR5A1	ATP2C2	1
NR5A1	DNTT	1
NR5A1	WNT11	1
NR5A1	A2ML1	1
NR5A1	ZNF275	1
NR5A1	UBFD1	-1
NR5A1	IFFO2	1
NR5A1	HPCAL4	1
NR5A1	CNPY1	1
NR5A1	TTC9	1
NR5A1	ZMAT4	-1
NR5A1	GXYLT2	-1
NR5A1	CLEC2L	1
NR5A1	CKMT2	1
NR5A1	USH1G	1
NR5A1	CHST3	1
NR5A1	UPP1	1
NR5A1	GNRHR	1
NR5A1	CDC25C	-1
NR5A1	CD83	1
NR5A1	TOB2	-1
NR5A1	CCDC69	1
NR5A1	TMSB15B	1
NR5A1	TMPRSS2	1
NR5A1	TMEM241	-1
NR5A1	SYT12	1
NR5A1	TGFBR3L	1
NR5A1	FABP3	1
NR5A1	SSTR3	1
NR5A1	ETNK2	1
NR5A1	ANKH	-1
NR5A1	STAR	1
NR5A1	DTNB	1
NR5A1	SLCO4C1	1
NR5A1	SLC17A8	1
NR5A1	SLC15A4	1
NR5A1	ADCYAP1R1	1
NR5A1	SH3GL3	1
NR5A1	SHH	1
NR5A1	SEZ6L	1
NR5A1	SEMA7A	1
NR5A1	SH2D4A	1
NR5A1	ABHD16A	-1
NR5A1	CRYGC	1
NR5A1	SDC4	1
NR5A1	SCRT2	1
NR5A1	SERAC1	1
NR5A1	RHOD	1
NR5A1	RNF130	-1
NR5A1	CLDN1	1
NR5A1	RAX2	1
NR5A1	RIMS1	-1
NR5A1	CLCNKB	1
NR5A1	RASSF3	1
NR5A1	CLCNKA	1
NR5A1	PLP2	1
NR5A1	PRLHR	1
NR5A1	PRR18	1
NR5A1	PCSK2	1
NR5A1	CASR	1
NR5A1	TSPAN1	1
NR5A1	PLA2G1B	1
NR5A1	C2orf50	1
NR5A1	NMRK2	1
NR5A1	NHS	-1
NR5A1	PI16	1
NR5A1	OCA2	1
NR5A1	TDRD10	1
NR5A1	MC3R	1
NR5A1	OSBPL3	-1
NR5A1	MAG	1
NR5A1	MYO9A	-1
NR5A1	NXNL2	1
NR5A1	MT3	1
NR5A1	LHB	1
NR5A1	SLC26A9	1
NR5A1	NDST4	-1
NR5A1	MUC3A	1
NR5A1	MUC12	1
NR5A1	KIAA1549L	1
PITX1	PPP1R12A	-1
PITX1	GALNT13	-1
PITX1	MET	-1
PITX1	TIAM1	-1
PITX1	C1orf115	1
PITX1	TCEAL2	1
PITX1	GART	-1
PITX1	SP1	-1
PITX1	EOGT	-1
PITX1	KIF13B	1
PITX1	ATP11A	-1
PITX1	AKR1B1	1
PITX1	NEDD4	-1
PITX1	ADAT2	-1
PITX1	SP5	1
PITX1	IL24	-1
PITX1	ADCY5	1
PITX1	ALDH6A1	-1
PITX1	IL1RAP	-1
PITX1	ZNF777	1
PITX1	ZNF608	-1
PITX1	SLC30A7	-1
PITX1	GSK3B	-1
PITX1	WIPF3	1
PITX1	TP53TG3D	-1
PITX1	NABP1	-1
PITX2	MFAP3L	-1
PITX2	RGS16	-1
PITX2	MED20	-1
PITX2	INPP5F	-1
PITX2	PXDN	-1
PITX2	HAL	-1
PITX2	HABP2	-1
PITX2	GZMH	-1
PITX2	KLHL32	1
PITX2	PPARGC1A	-1
PITX2	GPR83	-1
PITX2	GPD1	1
PITX2	ITPR3	-1
PITX2	PELI1	-1
PITX2	GAL3ST3	1
PITX2	IL31RA	-1
PITX2	DPF1	-1
PITX2	DOCK11	-1
PITX2	PAPPA2	-1
PITX2	DDX42	-1
PITX2	FBXO31	-1
PITX2	FADS2	1
PITX2	DYRK4	-1
PITX2	DRAM1	-1
PITX2	NT5DC2	-1
PITX2	CHAD	1
PITX2	GADD45G	-1
PITX2	CECR2	-1
PITX2	CRTAC1	-1
PITX2	CPT1A	-1
PITX2	CCDC178	-1
PITX2	CLP1	-1
PITX2	FAM221A	-1
PITX2	C17orf107	-1
PITX2	C2CD4B	-1
PITX2	B3GALT5	1
PITX2	EPHA7	1
PITX2	ATP1B2	1
PITX2	LAMC1	1
PITX2	ATP11A	-1
PITX2	DUSP22	-1
PITX2	KLHL24	-1
PITX2	DDX4	-1
PITX2	ZFHX2	1
PITX2	AMOTL1	-1
PITX2	ALKBH2	-1
PITX2	IL1R1	-1
PITX2	WBP1L	-1
PITX2	CSPP1	-1
PITX2	WASF3	1
PITX2	CSGALNACT1	-1
PITX2	CNR1	-1
PITX2	ZCWPW1	-1
PITX2	GSTCD	1
PITX2	CLDN23	-1
PITX2	CEP85L	1
PITX2	CELF2	-1
PITX2	CCDC71L	-1
PITX2	TCF7L2	-1
PITX2	C9orf43	-1
PITX2	SYT13	-1
PITX2	TIAM1	-1
PITX2	FAM43A	-1
PITX2	BAAT	-1
PITX2	STON2	1
PITX2	THG1L	-1
PITX2	STAT5A	-1
PITX2	SYTL3	-1
PITX2	ARMC3	-1
PITX2	SREBF2	1
PITX2	ARID5B	-1
PITX2	ARHGEF28	-1
PITX2	ERRFI1	-1
PITX2	ANKRD34B	-1
PITX2	SLC43A1	-1
PITX2	SLC41A2	-1
PITX2	SNX16	-1
PITX2	DNASE2B	-1
PITX2	SLC32A1	1
PITX2	SLC1A5	-1
PITX2	SIX1	1
PITX2	CYP2J2	-1
PITX2	SHISA9	-1
PITX2	SHISA2	-1
PITX2	CRYGC	1
PITX2	COLGALT2	1
PITX2	SCN3B	1
PITX2	ROPN1L	-1
PITX2	CNGA1	1
PITX2	RPGR	-1
PITX2	RBFOX3	-1
PITX2	RANBP17	-1
PITX2	PRKCA	-1
PITX2	UGT8	-1
PITX2	PHEX	-1
PITX2	UBE2Q1	1
PITX2	PHACTR3	-1
PITX2	PRKAG2	-1
PITX2	CADM3	1
PITX2	PAK3	1
PITX2	OTC	-1
PITX2	POLR3A	-1
PITX2	NPTX1	-1
PITX2	TOR3A	1
PITX2	C1orf115	1
PITX2	NOX1	-1
PITX2	TOR1AIP2	-1
PITX2	PLAGL1	-1
PITX2	TNNC1	-1
PITX2	AZI2	-1
PITX2	NEFH	-1
PITX2	MT-ND5	1
PITX2	PDIA4	-1
PITX2	ARHGAP24	1
PITX2	NGB	-1
PITX2	ANKRD44	-1
PITX2	NEO1	1
PITX2	AK4	-1
PITX2	ADCY5	1
PITX2	LRRC3	-1
PITX2	MSRB1	-1
PITX2	ABHD14A	1
PITX2	LAMP5	1
PITX2	SLC10A4	1
PITX2	NCAPG2	-1
PITX2	JMJD6	-1
PITX2	IL17RA	-1
PITX2	GATA3	1
PITX2	KRT18	-1
PITX2	HSF2BP	-1
PITX2	HSD11B1L	1
POU1F1	HPN	-1
POU1F1	HORMAD2	1
POU1F1	RIMS3	-1
POU1F1	KCNA6	-1
POU1F1	ITPR2	-1
POU1F1	HTR3A	-1
POU1F1	FGF13	-1
POU1F1	KLF14	1
POU1F1	GRIA4	-1
POU1F1	FAM117A	-1
POU1F1	EDA	-1
POU1F1	GINS2	-1
POU1F1	PHF13	-1
POU1F1	GALK2	1
POU1F1	IPCEF1	-1
POU1F1	IL20RA	-1
POU1F1	DPY19L3	1
POU1F1	PDE11A	1
POU1F1	HEPACAM2	1
POU1F1	FMN1	1
POU1F1	OTOS	1
POU1F1	CTCFL	1
POU1F1	DTX1	-1
POU1F1	DLK1	1
POU1F1	NUAK2	-1
POU1F1	CLCN5	-1
POU1F1	GCNT2	1
POU1F1	GCNT1	-1
POU1F1	FNDC9	1
POU1F1	CDH2	-1
POU1F1	CBR1	1
POU1F1	CIB2	-1
POU1F1	FBXO10	-1
POU1F1	FANCE	-1
POU1F1	FAM171A1	-1
POU1F1	FAM135B	1
POU1F1	LRRN2	-1
POU1F1	C12orf60	1
POU1F1	BCAM	-1
POU1F1	BTG1	-1
POU1F1	EBLN1	1
POU1F1	AR	-1
POU1F1	APOL4	1
POU1F1	DPYS	1
POU1F1	KLHDC8B	-1
POU1F1	DIAPH1	1
POU1F1	ALDH1A3	1
POU1F1	ALDH1A2	1
POU1F1	IL12A	1
POU1F1	ZNF667	1
POU1F1	CPA5	1
POU1F1	ZNF541	-1
POU1F1	UBE3B	-1
POU1F1	ZNF467	-1
POU1F1	ZMYM3	-1
POU1F1	VGLL1	1
POU1F1	GPC1	-1
POU1F1	TNFRSF19	1
POU1F1	GLUL	-1
POU1F1	TYRP1	1
POU1F1	TTLL6	-1
POU1F1	CDHR1	-1
POU1F1	GALNT5	1
POU1F1	TNNT1	-1
POU1F1	TMEM72	-1
POU1F1	TMEM196	1
POU1F1	FOXP1	1
POU1F1	TMEM151B	-1
POU1F1	BTN3A3	1
POU1F1	BTN3A2	1
POU1F1	FAM163A	1
POU1F1	TLE1	-1
POU1F1	TFPI2	1
POU1F1	ASB4	1
POU1F1	TBC1D16	-1
POU1F1	SMIM10	-1
POU1F1	STMN2	-1
POU1F1	ENAM	-1
POU1F1	SLC8A2	-1
POU1F1	EAF2	1
POU1F1	AGXT2	1
POU1F1	SLC18A1	-1
POU1F1	SIMC1	-1
POU1F1	CXCL13	-1
POU1F1	SERPINF1	-1
POU1F1	SEC14L6	-1
POU1F1	SEMA4G	-1
POU1F1	CNTN2	1
POU1F1	RFX4	1
POU1F1	RIMS4	-1
POU1F1	VIPR1	-1
POU1F1	RASEF	-1
POU1F1	VANGL2	-1
POU1F1	RAB27A	1
POU1F1	CHMP2B	1
POU1F1	PNCK	-1
POU1F1	PRMT8	-1
POU1F1	CERKL	-1
POU1F1	PRDM10	-1
POU1F1	CDK18	-1
POU1F1	PRRT4	-1
POU1F1	CD58	1
POU1F1	CD207	1
POU1F1	PCK1	1
POU1F1	PRL	1
POU1F1	TSHB	1
POU1F1	TRPM8	1
POU1F1	PIWIL1	1
POU1F1	PDPK1	-1
POU1F1	C1QL2	-1
POU1F1	PLCXD3	1
POU1F1	PATL2	1
POU1F1	PAMR1	1
POU1F1	PIP5K1B	1
POU1F1	TMEM45A	1
POU1F1	NFE2L1	-1
POU1F1	TMEM163	1
POU1F1	THRB	1
POU1F1	ASAP3	-1
POU1F1	NYNRIN	-1
POU1F1	NTM	-1
POU1F1	MRO	-1
POU1F1	MPP2	-1
POU1F1	MOCOS	1
POU1F1	PARP8	1
POU1F1	ME2	-1
POU1F1	NEUROD4	1
POU1F1	SSX2IP	-1
POU1F1	ANKRD34A	1
POU1F1	MCHR1	-1
POU1F1	PAQR8	-1
POU1F1	MC4R	-1
POU1F1	MBNL3	-1
POU1F1	MAOA	-1
POU1F1	NAALAD2	1
POU1F1	SLC9A9	-1
POU1F1	MS4A8	-1
POU1F1	SLC44A3	1
POU1F1	KRT23	1
POU1F1	KREMEN1	-1
POU1F1	KCNN1	-1
POU1F1	SEC16B	1
POU1F1	NCALD	1
POU1F1	SCMH1	-1
POU1F1	IZUMO1	-1
POU1F1	LINGO1	-1
POU1F1	SATB1	1
POU1F1	IMPA2	1
POU1F1	HTATSF1	1
POU1F1	MIOS	-1
PROP1	MROH2A	1
PROP1	CCBE1	1
PROP1	FRAS1	1
PROP1	CBLN2	1
PROP1	CACNG5	1
PROP1	PKM	-1
PROP1	TPO	1
PROP1	PDE1B	-1
PROP1	PLAGL1	1
PROP1	F5	1
PROP1	LRRC2	1
PROP1	LGR6	1
PROP1	BBOX1	1
PROP1	PROK1	1
PROP1	SLC39A12	1
PROP1	GOLGA8H	1
PROP1	IQCJ	1
PROP1	DCHS2	1
PROP1	DYNLL2	-1
PROP1	CXXC5	-1
PROP1	MAMLD1	1
PROP1	MYZAP	1
PROP1	NUTM2F	1
PROP1	DMKN	1
PROP1	MS4A18	1
PROP1	MS4A10	1
PROP1	LAMA1	1
PROP1	GRHL2	1
PROP1	CYP4F11	1
PROP1	FAM181A	1
PROP1	SLC10A6	1
PROP1	VEPH1	1
PROP1	KCNJ16	1
PROP1	TRIM29	1
PROP1	RASGRF1	1
PROP1	DDI1	1
PROP1	PNPLA5	1
PROP1	CELSR1	1
PROP1	CDK14	-1
PROP1	GHSR	1
PROP1	RTP3	1
PROP1	GBP6	1
RXRG	TRPC3	1
RXRG	HMGN5	1
RXRG	FTCDNL1	-1
RXRG	GRIA3	1
RXRG	TKTL1	-1
RXRG	SYNM	1
RXRG	GINS1	-1
RXRG	STXBP6	-1
RXRG	HTRA1	1
RXRG	ASB5	1
RXRG	QPCT	1
RXRG	TBL1X	1
RXRG	HSPB8	1
RXRG	SSH1	-1
RXRG	TAL2	1
RXRG	PRKG2	1
RXRG	STK32A	1
RXRG	KHDRBS2	1
RXRG	SLCO4A1	-1
RXRG	SLC15A4	-1
RXRG	SLC16A9	1
RXRG	GAB2	-1
RXRG	FOXN4	1
RXRG	HIVEP1	-1
RXRG	COL11A1	1
RXRG	GPRIN2	-1
RXRG	RFC3	-1
RXRG	RDH13	-1
RXRG	RCBTB2	1
RXRG	COL6A1	-1
RXRG	PTK2	-1
RXRG	MYOM3	-1
RXRG	PLXNC1	1
RXRG	C3orf52	-1
RXRG	TREX1	1
RXRG	PLEKHA2	1
RXRG	FAM107B	1
RXRG	BZW1	-1
RXRG	PKIA	1
RXRG	LRRC52	1
RXRG	BIK	-1
RXRG	NEDD4L	1
RXRG	TBCCD1	-1
RXRG	SUSD5	1
RXRG	AMOT	1
RXRG	STAT4	1
RXRG	ANGPTL7	1
RXRG	ANO9	-1
RXRG	ZNF423	1
RXRG	XYLT1	-1
RXRG	OGFRL1	1
RXRG	SNED1	-1
RXRG	SMARCC1	-1
RXRG	ZNF365	1
RXRG	NINJ1	1
RXRG	USP18	1
RXRG	IRS4	1
RXRG	GNPAT	1
RXRG	MKX	1
SOX2	MUC1	1
SOX2	C6orf15	1
SOX2	TMEM139	1
SOX2	FABP7	1
SOX2	GDF5	1
SOX2	BMP7	1
SOX2	LIX1	1
SOX2	LCN2	1
SOX2	LIPH	1
SOX2	SVOPL	1
SOX2	LGR6	1
SOX2	SOX9	1
SOX2	SOX10	1
SOX2	BARX2	1
SOX2	LEMD1	1
SOX2	SLPI	1
SOX2	ELF3	1
SOX2	NOMO1	-1
SOX2	SLC6A14	1
SOX2	MIA	1
SOX2	GPHA2	1
SOX2	SLC39A12	1
SOX2	AGR3	1
SOX2	ALOX15	1
SOX2	AGR2	1
SOX2	CYP4B1	1
SOX2	PIGR	1
SOX2	PDZK1IP1	1
SOX2	LRRC8E	1
SOX2	S100B	1
SOX2	COL11A2	1
SOX2	RHOV	1
SOX2	CYP4F11	1
SOX2	MGST1	1
SOX2	WNK4	1
SOX2	UPK1B	1
SOX2	S100A2	1
SOX2	NKX3-2	1
SOX2	TTYH1	1
SOX2	PRSS8	1
SOX2	S100A14	1
SOX2	S100A1	1
SOX2	KRT7	1
SOX4	TDRD9	-1
SOX4	FFAR4	-1
SOX4	TMSB4X	1
SOX4	CES3	-1
SOX4	RCC2	1
SOX4	MARCKS	1
SOX4	TRIB2	1
SOX4	PLK2	1
SOX4	TLE4	1
SOX4	LUZP1	1
SOX4	ST8SIA1	1
SOX4	LAMA2	1
SOX4	PTMA	1
SOX4	TFDP2	-1
SOX4	MYADM	1
SOX4	ATG4A	-1
SOX4	KCTD9	-1
SOX4	PCDH18	1
SOX4	OLFML2A	1
SOX4	ACTR3C	-1
SOX4	PDE4B	1
SOX4	MTRF1	-1
SOX4	ACVR1C	-1
SOX4	ZDHHC19	-1
SOX4	PCP4L1	-1
SOX4	NR3C2	-1
SOX4	COL15A1	1
SOX4	NR3C1	-1
SOX4	RPGR	-1
SOX4	VWA1	1
SOX4	RAB19	-1
SOX4	TUBB	1
SOX4	FSCN1	1
SOX4	COL4A1	1
SOX4	TSPAN14	1
TBX19	KCNH5	1
TBX19	HAS1	-1
TBX19	ITPK1	-1
TBX19	MAB21L2	1
TBX19	LRRC73	-1
TBX19	HS6ST3	1
TBX19	KRBA1	1
TBX19	FHOD3	-1
TBX19	GSTP1	-1
TBX19	FASN	1
TBX19	KIF13B	-1
TBX19	GPRC5B	1
TBX19	POMC	1
TBX19	POLE4	-1
TBX19	KCNB2	1
TBX19	GNG3	-1
TBX19	PHLDA3	-1
TBX19	IRF2	-1
TBX19	PDLIM5	1
TBX19	PCYT1A	-1
TBX19	DDX5	1
TBX19	PAFAH2	1
TBX19	CTXN1	-1
TBX19	GM2A	-1
TBX19	CTBP2	-1
TBX19	FST	1
TBX19	CDH22	1
TBX19	CDH20	1
TBX19	FGFR1	-1
TBX19	FBXW7	-1
TBX19	C5AR1	1
TBX19	CCDC86	-1
TBX19	EYA4	1
TBX19	LRRC66	1
TBX19	BLCAP	1
TBX19	LMX1A	1
TBX19	ELFN1	-1
TBX19	APOBEC3G	-1
TBX19	ASCL1	1
TBX19	AMER1	-1
TBX19	ARHGEF17	-1
TBX19	ARHGAP20	-1
TBX19	KCNK2	1
TBX19	ILDR2	1
TBX19	AMIGO2	-1
TBX19	CTXN3	1
TBX19	ZNF816	-1
TBX19	ACTN1	-1
TBX19	A2ML1	-1
TBX19	ZNF185	1
TBX19	ZNF189	1
TBX19	CLIP2	-1
TBX19	TRIM21	-1
TBX19	USP53	1
TBX19	UNC13D	-1
TBX19	UMODL1	1
TBX19	UNC13B	1
TBX19	GAP43	1
TBX19	TRIP10	-1
TBX19	CCDC69	-1
TBX19	CA9	1
TBX19	SYTL2	-1
TBX19	TMEM100	1
TBX19	TIMP2	-1
TBX19	FAM89A	-1
TBX19	SYNE2	1
TBX19	TCEAL6	-1
TBX19	ASB13	-1
TBX19	SSTR3	-1
TBX19	SPG21	-1
TBX19	ESRRG	1
TBX19	SPECC1	-1
TBX19	ENTPD3	1
TBX19	SLC7A6	1
TBX19	SLC2A4	1
TBX19	SLC2A12	1
TBX19	SKAP1	-1
TBX19	SLC12A2	1
TBX19	CYB5R1	1
TBX19	ACSL1	1
TBX19	CPNE4	1
TBX19	SAT2	-1
TBX19	RUNDC3B	-1
TBX19	WLS	-1
TBX19	WDR64	-1
TBX19	CMPK2	-1
TBX19	WBP1	1
TBX19	RASD1	1
TBX19	URB2	1
TBX19	RALYL	1
TBX19	PTPRD	1
TBX19	PSCA	1
TBX19	UCK2	1
TBX19	PLCD3	-1
TBX19	PRSS12	1
TBX19	PEG3	-1
TBX19	PPFIA2	1
TBX19	PKP2	1
TBX19	TRIM67	-1
TBX19	OSBPL1A	1
TBX19	ORMDL3	-1
TBX19	PCDH20	1
TBX19	NNAT	1
TBX19	BCAR3	1
TBX19	AVPR1B	1
TBX19	OPCML	1
TBX19	OGFOD2	1
TBX19	PHYH	-1
TBX19	ARHGEF38	1
TBX19	PDE7A	1
TBX19	TBC1D8	1
TBX19	PCSK1	1
TBX19	MPP1	-1
TBX19	NOS1	1
TBX19	SPSB4	-1
TBX19	MYO9A	1
TBX19	LYPD5	-1
TBX19	NSG2	-1
TBX19	ZBTB20	1
TBX19	SLC39A8	1
TBX19	NEFM	1
TBX19	MGAT4C	1
TBX19	KCNJ6	1
TBX19	NDNF	1
TBX19	SFT2D2	1
TBX19	MAB21L1	1
TBX19	LRP4	-1
TBX19	INSM1	1
TBX19	KRT8	1
TBX19	MSRA	-1
TBX19	MNX1	1
TBX19	KRT18	1
TBX19	RPRM	1
ZBTB20	FRRS1	-1
ZBTB20	TACC2	1
ZBTB20	RC3H1	1
ZBTB20	ORMDL3	-1
ZBTB20	CD59	-1
ZBTB20	SYNE2	1
ZBTB20	RAD54L2	1
ZBTB20	HECTD4	1
ZBTB20	SYNE1	1
ZBTB20	GSTP1	-1
ZBTB20	STOM	-1
ZBTB20	MPP1	-1
ZBTB20	PCDHB4	1
ZBTB20	PARD3	1
ZBTB20	APLP2	-1
ZBTB20	JAK1	1
ZBTB20	AGO2	1
ZBTB20	ISOC1	-1
ZBTB20	DCTD	-1
ZBTB20	MYO9A	1
ZBTB20	CPA3	-1
ZBTB20	ACKR2	1
ZBTB20	SCN8A	1
ZBTB20	TBX19	1
ZBTB20	TUBA1B	-1
ZBTB20	RPGR	1
ZBTB20	TUBA1A	-1
ZBTB20	TTLL5	1
ZBTB20	HEYL	-1
ZBTB20	KIF4A	-1
ZBTB20	GM2A	-1
ZBTB20	MDM1	1
ZBTB20	CLTCL1	1
ZBTB20	URB2	1
ZBTB20	GOLGB1	1
ZBTB20	UNC80	1
ZBTB20	MTRR	1
ZBTB20	UBR4	1
ZBTB20	PHF21B	1
ZBTB20	PRCP	-1

## Sheet: Table S4
Table S4: Differentially expressed genes between Subtype 1 and gonadotroph tumors and Subtype 1 and Subtype 2/3
Gonadotroph tumors vs Subtype 1								Subtype 1 vs Subtype 2/3
hgnc_symbol	log2FoldChange	pvalue	padj	in_POU1F1_reg	in_NR5A1_reg			hgnc_symbol	log2FoldChange	pvalue	padj	in_POU1F1_reg	in_NR5A1_reg
POU1F1	-5.8042645619055	2.09388306623003E-75	3.29640011116594E-71	FALSE	FALSE			NR5A1	4.27431316443346	4.17389460708901E-80	6.57096227994024E-76	FALSE	FALSE
CNR1	-5.17797376317203	1.05154232997285E-67	8.27721545038131E-64	FALSE	FALSE			GJB7	3.10003554785245	5.25780071228929E-66	4.13867783067852E-62	FALSE	TRUE
CA10	3.60431683457595	2.73563200284663E-67	1.43556848736048E-63	FALSE	FALSE			ETNK2	2.73270509732862	1.86818082910991E-64	9.80359026422579E-61	FALSE	TRUE
DLK1	-8.42489078325759	7.63632885123642E-67	3.00546812762538E-63	TRUE	FALSE			KIAA1549L	2.93178604274169	2.41398431880339E-60	9.50083878273043E-57	FALSE	TRUE
OR7A5	-3.36768245082309	1.26114958509529E-66	3.97085558363102E-63	FALSE	FALSE			CLCNKA	2.62104696768445	4.30412161442552E-59	1.35519573151802E-55	FALSE	TRUE
CDK18	3.67420570146766	3.97426468617443E-63	1.0427808159074E-59	TRUE	FALSE			SLC22A3	2.06045806901434	5.80361034836263E-51	1.52277062857121E-47	FALSE	FALSE
HTATSF1	-2.27509990889879	9.64001434607589E-63	2.16803922643247E-59	TRUE	FALSE			TMEM171	1.41388286921981	4.72712204266414E-50	1.06312974739516E-46	FALSE	FALSE
HEPACAM2	-3.92766562457315	1.72256627472512E-61	3.3897951078747E-58	TRUE	FALSE			LAMB1	3.44639725437227	1.85479921092732E-48	3.24445599751431E-45	FALSE	FALSE
GHSR	-3.12258702884507	6.60143795502848E-60	1.1547381969557E-56	FALSE	FALSE			ATP2B3	2.66567082458632	1.72722091206237E-48	3.24445599751431E-45	FALSE	TRUE
BCAT1	-4.61942937147502	2.82280070569637E-59	4.4439351509778E-56	FALSE	FALSE			CCDC69	2.15993407845804	2.8272427789419E-48	4.45092830688823E-45	FALSE	TRUE
CHDH	-3.76714487255546	3.56550987068266E-59	5.10289289946883E-56	FALSE	FALSE			ADIPOR2	1.25417617437177	2.31222899917661E-45	3.3092201030943E-42	FALSE	FALSE
PCSK6	-3.56992901256926	4.01286065461258E-58	5.26453877379715E-55	FALSE	FALSE			BOC	2.93215730128651	6.62328943039986E-42	8.68920379189874E-39	FALSE	FALSE
SSTR5	-2.70712100333343	6.40037768782459E-58	7.75085737995557E-55	FALSE	FALSE			LANCL3	2.94576303360534	9.1087352088627E-42	1.10306783379327E-38	FALSE	FALSE
MOCOS	-2.3779866387271	6.78213143379465E-57	7.62650679730209E-54	TRUE	FALSE			NR0B1	1.41679809641558	1.57770370536915E-41	1.77412781668761E-38	FALSE	FALSE
CNTN2	-3.3851188680186	1.07089020421063E-56	1.1239349656592E-53	TRUE	FALSE			STAR	2.78967056058791	3.41909178203059E-41	3.58845079496717E-38	FALSE	TRUE
LURAP1L	-2.46705470662314	1.87627927883545E-56	1.84614154291916E-53	FALSE	FALSE			RASSF3	1.8711331505698	1.27993438829787E-40	1.25937544218583E-37	FALSE	TRUE
AFF2	-3.95546828904982	4.62045155354764E-56	4.27880992985297E-53	FALSE	FALSE			CEL	3.30471132745896	1.45214777082759E-40	1.34477425624345E-37	FALSE	FALSE
GALNT5	-3.16511494017618	5.75612716322152E-56	5.03437277392202E-53	TRUE	FALSE			PLA2G1B	2.17374095344706	2.32839600547127E-40	2.0364410174519E-37	FALSE	TRUE
GLIS3	-2.82577929269037	1.36986110458562E-55	1.13503807207849E-52	FALSE	FALSE			PCOLCE2	3.72260701455928	8.69854117589186E-40	7.20742809116135E-37	FALSE	FALSE
CEL	-4.82475104371475	5.13914857639719E-55	4.04528080191105E-52	FALSE	FALSE			DYNC1LI2	-0.714425937021174	2.72774776437113E-39	2.14714665272473E-36	FALSE	TRUE
GALNT12	2.86924223695219	1.43934540252505E-53	1.06246893809888E-50	FALSE	FALSE			LAYN	2.1870174624266	9.44332150519888E-39	7.0793433550641E-36	FALSE	FALSE
GHRHR	-5.64512674419827	1.48474348206665E-53	1.06246893809888E-50	FALSE	FALSE			PRLHR	2.9200262844288	3.73340151289459E-38	2.67158818261361E-35	FALSE	TRUE
KIF5C	-2.02890759163848	1.9166380535121E-53	1.31189708158439E-50	FALSE	FALSE			GPR160	1.66456336852967	2.83150401142433E-36	1.93810294138492E-33	FALSE	FALSE
LRFN5	3.1243036561218	3.15020425787174E-53	2.06640273465312E-50	FALSE	FALSE			RASGRF1	2.35817154654474	8.45391555484744E-36	5.54541635749847E-33	FALSE	FALSE
SRPRB	-1.91245569213062	5.30934410070931E-53	3.34340016709867E-50	FALSE	FALSE			GNMT	1.89544306064312	1.42895104088019E-35	8.99839049463074E-33	FALSE	FALSE
NKX2-2	-4.13500253564475	5.71128120049649E-53	3.45818076690062E-50	FALSE	FALSE			GM2A	1.2345317318328	2.15128135312447E-35	1.30260085931687E-32	FALSE	FALSE
PDE7B	2.54144565559605	7.23751147001339E-53	4.22000529897855E-50	FALSE	FALSE			GIPR	1.86296401673215	4.9285279542825E-35	2.87369687349146E-32	FALSE	FALSE
CLU	3.48975395264041	7.6870691759377E-53	4.32205464417097E-50	FALSE	FALSE			FOXE1	1.26005631654113	1.31303505218494E-34	7.38253958090983E-32	FALSE	FALSE
IL17RB	-2.78023630914253	1.88060213929148E-52	1.02090756823675E-49	FALSE	FALSE			TMEM45B	2.09364830338848	1.60568162662154E-34	8.71663649927686E-32	FALSE	FALSE
CDH10	3.12159842600795	4.19895645536335E-52	2.20347238255951E-49	FALSE	FALSE			RNASEH2C	1.48381135340263	1.97572530897959E-34	1.03679478464219E-31	FALSE	FALSE
TTC39C	-2.66913405600447	6.55415485725268E-52	3.32845354573319E-49	FALSE	FALSE			SLC45A3	2.47886986165848	1.05488112542701E-33	5.35709469599915E-31	FALSE	FALSE
GH1	-9.71364881936117	1.18216757790802E-51	5.81589505593935E-49	FALSE	FALSE			SEZ6L	2.52775066209633	6.96326931230764E-33	3.42571089948935E-30	FALSE	TRUE
SEMA7A	4.09067226114924	3.06948213739138E-50	1.46432900875614E-47	FALSE	TRUE			NLGN1	-2.4109569543617	1.02341042400566E-32	4.88228797124882E-30	FALSE	FALSE
TLN2	-2.32181717189924	7.01082429479469E-50	3.2462178492045E-47	FALSE	FALSE			TNK1	1.4099318138465	4.23121024227026E-32	1.9591747895312E-29	FALSE	FALSE
DOCK11	-3.29694405032097	2.47225443589491E-49	1.11202004526553E-46	FALSE	FALSE			CLCNKB	1.22326536362983	5.38463885292154E-32	2.42201055604411E-29	FALSE	TRUE
GADD45G	-3.74549418709259	2.67150980941121E-49	1.16826608137669E-46	FALSE	FALSE			LRAT	1.88711782147457	9.13210527531272E-32	3.99352037081245E-29	FALSE	FALSE
SLC45A3	-3.23320107210242	3.82168914846546E-49	1.6260770882241E-46	FALSE	FALSE			ANO9	1.31287044319102	1.19600999495924E-31	5.08886090557928E-29	FALSE	FALSE
ETV1	-2.8922360489264	4.88909289549247E-49	2.02549972246679E-46	FALSE	FALSE			NR6A1	1.43222184774297	1.85716484353742E-31	7.69403845573939E-29	FALSE	FALSE
ARHGAP36	-6.94458574320684	1.83080249960395E-48	7.39033942340126E-46	FALSE	FALSE			TG	1.1964399188278	2.10095009625023E-31	8.48083522186344E-29	FALSE	FALSE
CHMP2B	-1.54873670963144	2.1890770154215E-48	8.61565986344516E-46	TRUE	FALSE			TJP3	1.40851825104178	3.75135707803513E-31	1.47644036198768E-28	FALSE	FALSE
GRIA4	3.86405282757762	4.09076762210496E-48	1.57075499206825E-45	TRUE	FALSE			GRIN3A	1.03950840177753	9.75515971409113E-31	3.74574339948626E-28	FALSE	FALSE
TMEM163	-3.0753007737144	5.29445495443511E-48	1.98453819875409E-45	TRUE	FALSE			CHST3	2.50708551293867	1.105560493404E-30	4.14400924944266E-28	FALSE	TRUE
HTATIP2	-2.16473158754201	9.49235542380581E-48	3.47530584737151E-45	FALSE	FALSE			GTF3C1	-0.813449969871814	3.88797539535785E-30	1.42345108486322E-27	FALSE	FALSE
COG6	-1.29974707215242	1.2904197567088E-47	4.61706323406058E-45	FALSE	FALSE			CNTN4	-1.76146830023541	4.97916909095337E-30	1.78152406815634E-27	FALSE	FALSE
SLC20A2	-1.5501405263066	1.34570570801538E-47	4.70787665806357E-45	FALSE	FALSE			MYO9A	-0.872310069709972	6.17825353003868E-30	2.16142767385331E-27	FALSE	TRUE
ITPR2	2.84906901493733	1.75358949819466E-47	6.00146945001706E-45	TRUE	FALSE			WNT11	1.35205207795501	8.2770750501044E-30	2.83273896769116E-27	FALSE	TRUE
IPCEF1	2.64472113805831	3.14417442353454E-47	1.05316463722775E-44	TRUE	FALSE			PAQR9	1.4084131017369	9.05640268114457E-30	3.03350951934594E-27	FALSE	FALSE
ZNF536	-3.18338471925109	1.0983875733047E-46	3.60248240969496E-44	FALSE	FALSE			PRR15	1.32015730769738	3.42109837012997E-29	1.12204899251992E-26	FALSE	FALSE
FLOT2	1.45886219524896	1.75141319953826E-46	5.62704040823078E-44	FALSE	FALSE			DLK2	1.10237655220844	3.98305238422125E-29	1.27969783030194E-26	FALSE	FALSE
KCNS2	-2.23406417939609	2.1424725436121E-46	6.74578905081705E-44	FALSE	FALSE			PLP2	1.43777030636321	1.36047907172007E-28	4.2836044052178E-26	FALSE	TRUE
PPARGC1B	2.02598455203321	3.37476655321308E-46	1.04174411465164E-43	FALSE	FALSE			SLC51A	1.29114716358363	1.42659960924919E-28	4.40371718596275E-26	FALSE	FALSE
ZFPM2	2.88129506281338	3.69418588301786E-46	1.11841477608366E-43	FALSE	FALSE			TMSB15B	1.06801842281801	2.46365367030724E-28	7.45871148685517E-26	FALSE	TRUE
KCNMB2	-2.71128230138641	4.44456461727222E-46	1.32020341074937E-43	FALSE	FALSE			ALOXE3	0.780158845864061	4.02761521483186E-28	1.19635370428487E-25	FALSE	FALSE
SYT16	-2.31722549511693	6.35214415408248E-46	1.85188528551334E-43	FALSE	FALSE			OVOL2	1.07910607282736	6.93732586755331E-28	2.02248742838688E-25	FALSE	FALSE
ERRFI1	-3.39456036121271	7.24579694401404E-46	2.07401056890206E-43	FALSE	FALSE			FITM1	0.975471876063128	1.49092113993538E-27	4.26755845563686E-25	FALSE	FALSE
NRAP	-1.82818489850255	1.74173135294901E-45	4.8964422659779E-43	FALSE	FALSE			NPTX2	3.32223002629606	2.9603706938421E-27	8.32234211306359E-25	FALSE	FALSE
PLCXD3	-3.81171088732921	1.79002547350844E-45	4.94392474200761E-43	TRUE	FALSE			PHKB	-0.835707373138742	4.42513869466988E-27	1.22219225386295E-24	FALSE	FALSE
KIF21B	2.69458224545977	2.78632004962683E-45	7.56293733470261E-43	FALSE	FALSE			ZNF275	1.15473389950904	4.65197370861969E-27	1.26269003611724E-24	FALSE	TRUE
VAT1L	3.66491880275242	5.04724982090798E-45	1.34676023611109E-42	FALSE	FALSE			TSPAN33	1.68150337401469	5.65986779230752E-27	1.51022540092029E-24	FALSE	FALSE
PIWIL1	-1.89015041496764	5.60754554038072E-45	1.47132649070356E-42	TRUE	FALSE			CERK	-0.947528222979204	7.48090878129902E-27	1.96286578239984E-24	FALSE	TRUE
RDH10	-2.88018408156772	1.50574307741421E-44	3.88605135536589E-42	FALSE	FALSE			RHOD	1.63464220788447	1.14924172053928E-26	2.96598564040162E-24	FALSE	TRUE
KIAA0319L	1.23103322227767	1.73103556389425E-44	4.39543433586889E-42	FALSE	FALSE			EDIL3	-3.44120327258638	1.2554915550222E-26	3.18793605656686E-24	FALSE	FALSE
SGMS2	-2.76926407613495	1.77914916230911E-44	4.4458960733702E-42	FALSE	FALSE			ZDHHC19	0.734420892483241	1.76117965663279E-26	4.40099227529684E-24	FALSE	FALSE
GOLGA2	-1.43784867730851	2.64256677154393E-44	6.50030135694002E-42	FALSE	FALSE			SLC52A1	1.13708706251059	2.7208893513103E-26	6.69296266526219E-24	FALSE	FALSE
GAL3ST3	3.40411856424592	3.00115259561901E-44	7.26879158658923E-42	FALSE	FALSE			TMEM102	0.806894158412028	4.95567043605852E-26	1.20026337961337E-23	FALSE	FALSE
TDRD9	-3.04854550737187	3.60245392407882E-44	8.59294426163225E-42	FALSE	FALSE			AP5B1	1.13635289115327	5.46164177272777E-26	1.30276706709172E-23	FALSE	FALSE
ENO2	2.25528141057086	4.17110049705695E-44	9.80084106345785E-42	FALSE	FALSE			UQCRC2	-0.603682755971724	1.28950162015332E-25	3.02994388150354E-23	FALSE	FALSE
ZNF667	-1.16364250208084	5.16863009983277E-44	1.19661387737746E-41	TRUE	FALSE			RAPGEFL1	1.22712548633613	1.92074703799765E-25	4.44681185576427E-23	FALSE	FALSE
PITX2	3.82209190740552	5.67193613540029E-44	1.29410566057401E-41	FALSE	FALSE			TSPAN1	1.78809724937338	2.35092980295399E-25	5.31499615612703E-23	FALSE	TRUE
POMGNT2	1.25136665933155	6.36387049036574E-44	1.41107624126518E-41	FALSE	FALSE			ZMAT4	-1.68269335390049	2.36327085643709E-25	5.31499615612703E-23	FALSE	TRUE
TBC1D2B	1.42817514684936	6.28226497132628E-44	1.41107624126518E-41	FALSE	FALSE			ODC1	1.42400107044977	3.22130351087634E-25	7.14267340446848E-23	FALSE	FALSE
GNL3	-1.15616539266454	7.9665543323593E-44	1.74190923408795E-41	FALSE	FALSE			ARFGAP3	-0.841407385544993	4.0574831901054E-25	8.87179970303185E-23	FALSE	FALSE
RIMS4	2.50834824244329	8.12956621378236E-44	1.75320220415857E-41	TRUE	FALSE			ANP32A	-0.634799216519677	4.380739289772E-25	9.44739433409322E-23	FALSE	FALSE
ATP2A2	1.30079596035283	8.79319830739918E-44	1.8706935263971E-41	FALSE	FALSE			RTCB	-0.678825825975056	9.79179392858529E-25	2.08313799753673E-22	FALSE	FALSE
TMEM45A	-2.57607370040652	1.07969525916606E-43	2.2663523286735E-41	TRUE	FALSE			ALDOA	-0.843517718529673	1.01811756329664E-24	2.13709663986387E-22	FALSE	FALSE
VWA3B	-1.52400904518635	1.22369755453728E-43	2.53482507908953E-41	FALSE	FALSE			TERF2IP	-0.773122928735988	1.09701172828457E-24	2.2724020576821E-22	FALSE	FALSE
AMN	-1.96391511917199	1.36623643253288E-43	2.79333248796949E-41	FALSE	FALSE			BCL7A	0.860521754771452	1.53584870306312E-24	3.11180502954909E-22	FALSE	FALSE
OLFM1	-2.21755915427336	1.66882573353679E-43	3.36824660552175E-41	FALSE	FALSE			SEZ6L2	-1.16725057649668	1.54176962653134E-24	3.11180502954909E-22	FALSE	FALSE
SLC1A5	-2.64339479664951	1.71308685899629E-43	3.41381347103527E-41	FALSE	FALSE			NCOA3	0.825423981121311	1.62279603706121E-24	3.2338832925892E-22	FALSE	FALSE
ACO2	1.54020991147923	2.43504437126546E-43	4.79186294210402E-41	FALSE	FALSE			NUDT21	-0.78612808069285	1.9400642002005E-24	3.81780383796957E-22	FALSE	FALSE
IRAK3	-2.47204227415028	2.65846639979876E-43	5.16694278173233E-41	FALSE	FALSE			ASCC2	-0.677025873298258	2.77571727474847E-24	5.39482926621793E-22	FALSE	FALSE
UQCRC2	1.0028982466501	2.80428982711391E-43	5.38389448149443E-41	FALSE	FALSE			PCSK2	1.73593379144677	2.93602033820861E-24	5.63680099809977E-22	FALSE	TRUE
RGS16	-2.64576048509786	3.18318650004681E-43	6.03769940605265E-41	FALSE	FALSE			TLE2	1.53150155302257	3.49091572691619E-24	6.62138389022187E-22	FALSE	FALSE
ODC1	-2.24268545704224	8.4874833259274E-43	1.59069583333423E-40	FALSE	FALSE			DMRT2	1.33846464565498	4.53074253685426E-24	8.49136663782103E-22	FALSE	FALSE
TMEM171	-1.41460226235566	1.08844779890745E-42	2.01593337625881E-40	FALSE	FALSE			ZFP92	1.1628664201756	4.96738153563349E-24	9.20017500182095E-22	FALSE	FALSE
ALG2	-1.1074780356383	1.25972412374937E-42	2.30602754420771E-40	FALSE	FALSE			BCL11A	2.04786761621219	8.25001735017988E-24	1.51023282725444E-21	FALSE	FALSE
CSRP1	1.79437777332806	1.47911060669911E-42	2.67651014727174E-40	FALSE	FALSE			NIT2	0.746472689087811	8.75091594904115E-24	1.58351344581327E-21	FALSE	FALSE
SDK1	-2.706457947347	1.58821052803234E-42	2.84127253895604E-40	FALSE	FALSE			TMEM74B	1.01878236312149	9.37866141606839E-24	1.67782121219505E-21	FALSE	FALSE
MCF2	3.08068336450872	2.35812639337786E-42	4.17123413606154E-40	FALSE	FALSE			ATP6V1C2	1.25732500915987	9.71216795359072E-24	1.69887400103754E-21	FALSE	FALSE
EPHA10	2.08862384453223	2.43237566440804E-42	4.25476556497509E-40	FALSE	FALSE			GCOM1	0.9127405286213	9.67491847338159E-24	1.69887400103754E-21	FALSE	FALSE
SCN4A	-2.41393987261863	2.47491930747814E-42	4.28161040193718E-40	FALSE	FALSE			FBP1	1.58676449250349	1.12535952402697E-23	1.94687197656666E-21	FALSE	FALSE
NLGN1	3.15952312506428	2.99324374061533E-42	5.12202567483773E-40	FALSE	FALSE			AMN	1.34783104897967	1.21698279065999E-23	2.08249566014786E-21	FALSE	FALSE
PDE11A	-1.76149650217998	3.42704449091928E-42	5.80128617425185E-40	TRUE	FALSE			C9orf40	0.743783727762506	1.35983931963477E-23	2.30193015150647E-21	FALSE	FALSE
ALDH1A3	-2.96363485154822	4.7253419611524E-42	7.91394239302363E-40	TRUE	FALSE			CARTPT	1.92777991053448	1.65961428915828E-23	2.77950082491689E-21	FALSE	FALSE
PPP1R3D	-1.53276283949281	6.00438649462232E-42	9.95021648261466E-40	FALSE	FALSE			ZNF883	1.34189822829079	2.53130039114125E-23	4.19476442713017E-21	FALSE	FALSE
CDKN2B	-2.22602209059759	8.39804293251001E-42	1.37719156131776E-39	FALSE	FALSE			MBTPS1	-0.563693090835911	3.05619156353836E-23	5.01183581091505E-21	FALSE	FALSE
CADM2	3.95255668851924	9.88653716056796E-42	1.60457478885383E-39	FALSE	FALSE			MT1F	1.68107191240456	3.19708337263994E-23	5.18883335417222E-21	FALSE	FALSE
CAB39L	1.96706751572585	1.38571619007835E-41	2.22605407963301E-39	FALSE	FALSE			TRHDE	2.44644008607536	3.59521900691813E-23	5.77546253325634E-21	FALSE	FALSE
HIP1R	-2.2137717193857	1.61209518298791E-41	2.56355701674532E-39	FALSE	FALSE			CIT	1.333542085727	3.98055086958743E-23	6.32988003433483E-21	FALSE	FALSE
PDGFRL	-1.58798955148356	2.50216163927777E-41	3.939153068715E-39	FALSE	FALSE			WNK3	1.07076413979193	5.08317214842653E-23	8.00243791326789E-21	FALSE	FALSE
PIP5K1B	-2.56914182290774	2.96713746275893E-41	4.62491535408057E-39	TRUE	FALSE			SLC8A2	2.12058983583568	6.36754837180131E-23	9.9251796056701E-21	TRUE	FALSE
ZNF274	-1.290290796621	3.86837579464683E-41	5.97057256226716E-39	FALSE	FALSE			ESYT3	1.43545178040723	6.51819568787778E-23	1.00603877170843E-20	FALSE	FALSE
PLEKHA5	1.60263339437925	4.38545340182494E-41	6.70293134999321E-39	FALSE	FALSE			HHEX	1.06320417480698	7.70384466343935E-23	1.17749151977209E-20	FALSE	FALSE
SPRY4	-2.82741219675498	4.80817083768117E-41	7.27836860553987E-39	FALSE	FALSE			RASAL1	1.1959233655054	9.32256127772701E-23	1.41120271341593E-20	FALSE	FALSE
NREP	2.13618760577935	5.91793136534927E-41	8.872951760447E-39	FALSE	FALSE			KCNB1	1.52537868554839	9.55279316185722E-23	1.43228212140113E-20	FALSE	FALSE
RGS7	-1.83411681408512	6.04726102475693E-41	8.98132361441023E-39	FALSE	FALSE			NRIP3	1.21632989891016	1.1186182897897E-22	1.66135922039237E-20	FALSE	FALSE
EAF2	-1.47198363769082	6.90450795002813E-41	1.01586606221769E-38	TRUE	FALSE			SYTL4	1.48973956418982	1.40465169953975E-22	2.06667586036022E-20	FALSE	FALSE
MCIDAS	-0.524321742719544	8.68780044895022E-41	1.26640780062799E-38	FALSE	FALSE			CDH12	1.79383238079648	1.76998973384383E-22	2.58008781295403E-20	FALSE	FALSE
ZNF805	-0.782164947318409	9.02786533521871E-41	1.30390535754448E-38	FALSE	FALSE			TYSND1	0.783552641895497	1.88408187334563E-22	2.72120192037434E-20	FALSE	FALSE
AMFR	0.998809849244373	1.0903193190158E-40	1.56044518538779E-38	FALSE	FALSE			TMEM31	0.953989992171875	2.06047028743083E-22	2.93987509655489E-20	FALSE	FALSE
TXNDC15	-1.23141184755715	1.38794534763994E-40	1.96850663134194E-38	FALSE	FALSE			XBP1	-0.785854164119024	2.07283323202435E-22	2.93987509655489E-20	FALSE	FALSE
BRINP3	4.14574195571387	1.6914983485126E-40	2.37761236612802E-38	FALSE	FALSE			FAM135B	-1.5336568645852	2.33320470194037E-22	3.27961085916493E-20	TRUE	FALSE
PKM	1.46337392388079	1.91019468024619E-40	2.66125618151466E-38	FALSE	FALSE			ST6GALNAC5	-1.52661885847627	2.63649492027044E-22	3.67312739201925E-20	FALSE	FALSE
CACNA2D4	4.21948373262006	2.45990497664537E-40	3.39704246029193E-38	FALSE	FALSE			IGF2	3.5361114317465	2.72009183030379E-22	3.75635137583093E-20	FALSE	FALSE
GPR12	-2.17074859133756	3.60293982916298E-40	4.93226797656633E-38	FALSE	FALSE			DLG3	0.724202189196695	3.13535921845473E-22	4.2921704500985E-20	FALSE	FALSE
TRIM7	-1.96892573653628	4.75911482387976E-40	6.45885729933957E-38	FALSE	FALSE			MEIOB	0.645479133770638	3.31481035489639E-22	4.47562639894714E-20	FALSE	FALSE
CHD3	1.438261806767	4.85638500008949E-40	6.53453581678709E-38	FALSE	FALSE			ATXN10	-0.544445581501835	3.32622936337938E-22	4.47562639894714E-20	FALSE	FALSE
FAM98A	-1.44653931915102	5.27741146340716E-40	7.04087192105246E-38	FALSE	FALSE			TMPO	0.783315858182124	3.57785079456444E-22	4.77339873379898E-20	FALSE	FALSE
FADS2	1.89723463839582	6.30999267658802E-40	8.34774913508614E-38	FALSE	FALSE			MYZAP	1.04413543900689	4.23119425355571E-22	5.59762110367458E-20	FALSE	FALSE
SCRT1	2.67552046965083	9.38627008014629E-40	1.22137753250211E-37	FALSE	FALSE			B3GNT7	1.31521000800376	4.69376789969488E-22	6.15783233707471E-20	FALSE	FALSE
FAIM2	3.03962624792203	9.38745356239311E-40	1.22137753250211E-37	FALSE	FALSE			RBBP7	0.582851460134344	5.15421946074518E-22	6.70602289012491E-20	FALSE	FALSE
NUP88	-0.667641806171666	9.55155344561987E-40	1.23254185159339E-37	FALSE	FALSE			CADM3	-1.10422214696081	5.8168296989866E-22	7.50609425829066E-20	FALSE	FALSE
CD79B	-4.57721111428882	1.03325901659741E-39	1.32248753644659E-37	FALSE	FALSE			TNNC2	1.0808060371117	7.8384677048054E-22	1.00326013883538E-19	FALSE	FALSE
SCN9A	3.12697002417617	1.06312632536206E-39	1.33894381921399E-37	FALSE	FALSE			BEAN1	1.01080098853367	8.54001010221975E-22	1.08423692773585E-19	FALSE	FALSE
AP3B1	-1.39621148572116	1.05806792718096E-39	1.33894381921399E-37	FALSE	FALSE			TDRD10	1.13129876371519	9.87834971010221E-22	1.24089972279616E-19	FALSE	TRUE
SEC14L6	1.92789707457294	1.13548020929011E-39	1.41871943927414E-37	TRUE	FALSE			CLUAP1	-0.521982809306595	9.9316118320724E-22	1.24089972279616E-19	FALSE	FALSE
EPHB6	3.80187397241857	1.35138405520587E-39	1.67518418748867E-37	FALSE	FALSE			GLG1	-0.617427657667233	1.13991548616764E-21	1.4130464172234E-19	FALSE	FALSE
NECAB1	3.38184794732256	1.50845462902952E-39	1.85528134568842E-37	FALSE	FALSE			SHD	0.98348483981797	1.19527025275159E-21	1.47008903039596E-19	FALSE	FALSE
EPS8	2.19603324436235	1.60423201775791E-39	1.95778485702037E-37	FALSE	FALSE			TSHZ3	-1.04300600689126	1.32181826877489E-21	1.61313062056768E-19	FALSE	FALSE
PEX19	1.09830414990548	1.79441916973402E-39	2.17304161454789E-37	FALSE	FALSE			GLYR1	-0.608282637873447	1.36904096525555E-21	1.65790860892447E-19	FALSE	FALSE
CCNO	-2.12959623573856	2.27218218832639E-39	2.73060795349789E-37	FALSE	FALSE			USP10	-0.471531981209387	1.64656462950275E-21	1.97876847040166E-19	FALSE	FALSE
FNDC9	-3.4308505230626	2.47395421687525E-39	2.95056524517174E-37	TRUE	FALSE			TNIP1	0.674959587192089	1.71223499836143E-21	2.04209966509121E-19	FALSE	FALSE
ARHGEF10	-1.61020075299532	2.814815285694E-39	3.3318524092241E-37	FALSE	FALSE			SLC4A4	-2.14143361917691	1.83109660764844E-21	2.16744014242176E-19	FALSE	FALSE
CHD1L	1.03461401853575	2.93053680341297E-39	3.44294335045749E-37	FALSE	FALSE			MAML3	-0.924492304058051	2.06597725467001E-21	2.42333084368512E-19	FALSE	TRUE
COL9A2	-4.00854425296779	3.44149098873804E-39	4.0132883433854E-37	FALSE	FALSE			GABARAPL2	-0.615826099316541	2.07806430729525E-21	2.42333084368512E-19	FALSE	FALSE
DERL1	-1.23017862663334	4.71186120011041E-39	5.45432579951016E-37	FALSE	FALSE			CLEC2L	0.583121369431498	2.26214166524483E-21	2.61859531146687E-19	FALSE	TRUE
LRRK1	-2.06901102304595	5.72529135734048E-39	6.5790702071979E-37	FALSE	FALSE			JPH1	1.08042633696751	2.32867981304472E-21	2.67594206545716E-19	FALSE	FALSE
VGLL1	-0.911520687835957	7.52091621466229E-39	8.5798394179296E-37	TRUE	FALSE			FABP3	0.876041640807904	2.41127029221716E-21	2.75077016017208E-19	FALSE	TRUE
PRKCH	-1.97957125026778	8.04803106895444E-39	9.11511892939207E-37	FALSE	FALSE			DLL1	1.01337051228839	2.51859780397417E-21	2.85253850560902E-19	FALSE	FALSE
CERKL	2.43240541948788	8.70291178870838E-39	9.78642430640257E-37	TRUE	FALSE			PREX2	-2.27024655763501	3.11534689021747E-21	3.50320757804954E-19	FALSE	FALSE
SDC4	3.0834088555591	8.93633239755556E-39	9.97763694572462E-37	FALSE	TRUE			MRPS25	0.81335746812528	3.70852421529241E-21	4.1406593419396E-19	FALSE	FALSE
GRINA	1.67798836445353	1.11260394299677E-38	1.22487579542645E-36	FALSE	FALSE			ZEB1	-0.834140644056902	3.78210889055396E-21	4.19308030028106E-19	FALSE	FALSE
WIPI1	-1.82903344961643	1.10717158622047E-38	1.22487579542645E-36	FALSE	FALSE			CPLX1	1.72347630497951	3.96569254290939E-21	4.36586697223933E-19	FALSE	FALSE
SLC44A3	-1.80485737049254	1.15800121190924E-38	1.26600090826994E-36	TRUE	FALSE			LMF2	-0.843226760246761	4.28307577667209E-21	4.68253208001033E-19	FALSE	FALSE
ALDH2	-2.06781786715608	1.36714098191596E-38	1.48433796402089E-36	FALSE	FALSE			TLE6	0.986692811008355	4.34642317176575E-21	4.71901655124884E-19	FALSE	FALSE
ANP32A	1.10866778381676	1.64624838862008E-38	1.77512934123602E-36	FALSE	FALSE			SLC9A9	1.17338499022053	5.65461226735662E-21	6.09729869349282E-19	TRUE	FALSE
IDH3A	0.900068364997636	1.67836838058372E-38	1.79745261330133E-36	FALSE	FALSE			USP7	-0.451787056493611	6.33887383469893E-21	6.78863202582757E-19	FALSE	FALSE
TMC2	-2.16964546969543	1.72772590004543E-38	1.83781005705508E-36	FALSE	FALSE			CFDP1	-0.631562886120716	8.39178096225296E-21	8.926473492483E-19	FALSE	FALSE
PYCR1	-2.27126209261627	2.32060176298365E-38	2.4518948694397E-36	FALSE	FALSE			POLR2C	-0.614697611569491	9.03567861038794E-21	9.5468918364656E-19	FALSE	FALSE
MGAT3	2.42505754382069	2.48342473473106E-38	2.60643703992474E-36	FALSE	FALSE			LIMK2	-0.580355213089081	9.37559550495636E-21	9.84000000230186E-19	FALSE	FALSE
TRIP13	-1.31153997757322	3.13703667606466E-38	3.27062042326398E-36	FALSE	FALSE			NSG2	1.88575121607939	9.83691319785821E-21	1.02557963227736E-18	FALSE	FALSE
PAPPA2	-4.14006878518421	3.75608983934418E-38	3.89027120663128E-36	FALSE	FALSE			TSPAN6	1.36292853687066	1.12270548961443E-20	1.16281266598684E-18	FALSE	FALSE
IMPA2	-2.40174220300407	3.90587239890656E-38	4.01896399843045E-36	TRUE	FALSE			AGFG2	0.890037027920923	1.17213413813772E-20	1.20607240109164E-18	FALSE	FALSE
DDIT4L	2.99658437824261	3.96670962168492E-38	4.05505906325881E-36	FALSE	FALSE			WWC3	0.842177221598311	1.18609274710258E-20	1.21251026737896E-18	FALSE	FALSE
ARID5B	-1.80486365169212	4.96311057582943E-38	5.04091934163115E-36	FALSE	FALSE			PARN	-0.460384550233748	1.34381314496045E-20	1.36488066716854E-18	FALSE	FALSE
C1GALT1C1	-1.7995291436138	5.19634074475963E-38	5.24397386825326E-36	FALSE	FALSE			MS4A8	1.79739909819056	1.46520360874209E-20	1.47863464182222E-18	TRUE	FALSE
ENPP1	-2.68722200172404	5.98397564854346E-38	6.00036488121144E-36	FALSE	FALSE			OSBP2	-1.08002899305116	1.57802216792528E-20	1.58234413946801E-18	FALSE	FALSE
POLR3D	-0.97474042802592	7.33213278450217E-38	7.30568141939352E-36	FALSE	FALSE			CYLD	-0.63895604679136	1.60465389194044E-20	1.5988649506847E-18	FALSE	FALSE
CXXC4	1.48164774188732	8.0064628625198E-38	7.92740533614146E-36	FALSE	FALSE			ABCA1	-1.4762900379453	1.70159918039211E-20	1.68479722622095E-18	FALSE	FALSE
RGS8	-1.23657158823445	9.02609964045412E-38	8.88111791497932E-36	FALSE	FALSE			ACHE	1.54896126263596	1.76569050657521E-20	1.73732910281335E-18	FALSE	FALSE
SBK1	1.74132225378321	1.13115862534003E-37	1.10607641234336E-35	FALSE	FALSE			GPR63	-1.2698477035296	1.90573820587253E-20	1.86348053261188E-18	FALSE	FALSE
TMEM132B	-3.82098834298346	1.3759333752779E-37	1.33711846462963E-35	FALSE	FALSE			GSPT1	-0.523014783159665	2.2951522146851E-20	2.21847657537475E-18	FALSE	FALSE
NYNRIN	2.29209747822989	1.39455738956762E-37	1.34690288245172E-35	TRUE	FALSE			MXRA7	1.37560347136719	2.29696806063701E-20	2.21847657537475E-18	FALSE	FALSE
DNAJC1	-1.32303666632997	1.44885762724922E-37	1.38429620918675E-35	FALSE	FALSE			KCNJ6	-1.67052417147597	2.49000272625386E-20	2.39025078776918E-18	FALSE	FALSE
FAM217B	-1.42987277353701	1.45085990291439E-37	1.38429620918675E-35	FALSE	FALSE			COG4	-0.563658899915827	2.5160055129211E-20	2.40057422969193E-18	FALSE	FALSE
STX3	1.30050567426746	1.68217245973781E-37	1.59532777311159E-35	FALSE	FALSE			NKX2-2	3.0012307625655	2.54948080455724E-20	2.41786001844245E-18	FALSE	FALSE
PLAGL1	-3.29251391717127	1.78385347638522E-37	1.6640508723041E-35	FALSE	FALSE			ARHGEF18	0.611640103424719	3.00221224067693E-20	2.83016929969922E-18	FALSE	FALSE
PROZ	-1.21583143396771	1.78138760022621E-37	1.6640508723041E-35	FALSE	FALSE			PAX5	2.07614100497156	3.25772187903864E-20	3.05275687748246E-18	FALSE	FALSE
ZBTB7C	2.31739665861946	1.78634693145774E-37	1.6640508723041E-35	FALSE	FALSE			ADPGK	-0.520602214933215	3.30759251834155E-20	3.08114964593202E-18	FALSE	FALSE
SLC8A1	2.48785583602911	2.4435077644934E-37	2.26283192567174E-35	FALSE	FALSE			ITFG1	-0.888213842020409	3.35083670229715E-20	3.10307189436848E-18	FALSE	FALSE
CCDC110	-1.28990301489517	2.7009352902461E-37	2.48659791078037E-35	FALSE	FALSE			SMURF2	0.595631263852653	4.37770786647605E-20	4.03030730654575E-18	FALSE	FALSE
USP7	0.713755581877267	3.42229911735193E-37	3.13239854677159E-35	FALSE	FALSE			MORF4L1	-0.808411072679429	5.04214415031453E-20	4.61502763711637E-18	FALSE	FALSE
PEA15	1.33099901716015	3.9592489275085E-37	3.60291652403273E-35	FALSE	FALSE			DCP1B	0.444532813111561	5.93613831395497E-20	5.40188586569902E-18	FALSE	FALSE
PBX1	1.57867085425819	5.98021047837446E-37	5.41071572189937E-35	FALSE	FALSE			VASH2	1.37501154533437	6.48378672328415E-20	5.86633645888864E-18	FALSE	FALSE
AMIGO1	1.32022303367739	6.61202657411676E-37	5.94817910607543E-35	FALSE	FALSE			UBE2G1	0.51658698781151	6.95258214693774E-20	6.25454289938519E-18	FALSE	FALSE
C1QTNF8	-1.23803816005203	6.69869230963322E-37	5.9919041494634E-35	FALSE	FALSE			RYR2	-2.46803500070278	7.08882554505782E-20	6.30504974891781E-18	FALSE	FALSE
GSTCD	1.20787006056436	6.74920098405814E-37	6.00297576791115E-35	FALSE	FALSE			ZCCHC12	1.82991741119225	7.06294255009863E-20	6.30504974891781E-18	FALSE	FALSE
MRAP2	2.06086176503828	6.94546536982187E-37	6.14283490545537E-35	FALSE	FALSE			SF3A1	-0.440096141953789	8.57208040635033E-20	7.58147538411086E-18	FALSE	FALSE
GOSR2	-0.891630039802301	7.49072943708208E-37	6.58807561608845E-35	FALSE	FALSE			BCL2L13	-0.591525496753664	1.08732108730404E-19	9.5629585907416E-18	FALSE	FALSE
CREB3	-1.31638374712324	7.67629530769521E-37	6.71377316828032E-35	FALSE	FALSE			RIIAD1	0.799011854789966	1.09804031927131E-19	9.60358263682678E-18	FALSE	FALSE
POMGNT1	1.0232300587879	7.86645276705147E-37	6.84207546473433E-35	FALSE	FALSE			CDIP1	-0.795351542220626	1.11262992919869E-19	9.67742153335634E-18	FALSE	FALSE
REXO2	-1.312868677121	8.41515515994734E-37	7.27910921335445E-35	FALSE	FALSE			EIF2S2	0.656258882684033	1.16607394477119E-19	1.00865396222708E-17	FALSE	FALSE
HPS4	0.98850107132584	9.11812247302752E-37	7.84407661709685E-35	FALSE	FALSE			SAT2	0.776338577957077	1.18357776810295E-19	1.01820026247239E-17	FALSE	FALSE
DIAPH1	-1.21212101126541	9.74816261576693E-37	8.34050674239233E-35	TRUE	FALSE			SLC35D2	0.731221226449786	1.19804022134983E-19	1.02504060895165E-17	FALSE	FALSE
SMIM14	-1.52001698151509	1.02503177060227E-36	8.72274333221165E-35	FALSE	FALSE			EFNA2	0.772225749841844	1.40531667326801E-19	1.19588650741937E-17	FALSE	FALSE
YPEL4	-1.96461043422244	1.12500177500102E-36	9.52199083002204E-35	FALSE	FALSE			TSPAN17	0.660723613586579	1.45706308510832E-19	1.23325506176668E-17	FALSE	FALSE
SUSD4	-2.89951345777701	1.14389266425946E-36	9.63010813552766E-35	FALSE	FALSE			C12orf75	1.15337793571589	1.5131033789823E-19	1.27383885001702E-17	FALSE	FALSE
SREBF2	1.43872146596131	1.36182848337517E-36	1.14038647945614E-34	FALSE	FALSE			FGFR1	1.96457447502881	1.61785853485815E-19	1.35478441033361E-17	FALSE	FALSE
ATP6V1C2	-1.35225063601929	1.58069464738794E-36	1.31666009702796E-34	FALSE	FALSE			SVIL	-1.51422973170337	1.73389660642071E-19	1.44427165475562E-17	FALSE	FALSE
ELMO1	-2.14024639898247	1.63713027832513E-36	1.35649168271961E-34	FALSE	FALSE			MEF2C	-1.3746001551098	1.87205759862357E-19	1.55114751448057E-17	FALSE	FALSE
UNC5D	3.24023229910541	1.7785584783304E-36	1.46596053007097E-34	FALSE	FALSE			ZNF704	1.38355422328856	1.89513802721591E-19	1.56205015510262E-17	FALSE	FALSE
B4GALT1	-1.68802330903977	1.81555723964652E-36	1.48866237623725E-34	FALSE	FALSE			OGFOD1	-0.595850586569227	1.93410306475799E-19	1.58586377856693E-17	FALSE	FALSE
PRLR	-2.78972845056307	2.16992573062592E-36	1.77000729415772E-34	FALSE	FALSE			CLDN1	1.52489752643386	2.04615114062381E-19	1.66904442522491E-17	FALSE	TRUE
CCDC87	-1.02803276687787	2.192675565093E-36	1.7793449186216E-34	FALSE	FALSE			MAPKAPK2	-0.78032822258464	2.17477903687362E-19	1.76482197822172E-17	FALSE	FALSE
CEBPG	-1.0773525970244	2.20950047120448E-36	1.78380338041908E-34	FALSE	FALSE			CARD11	1.3857020281657	2.29329906766073E-19	1.85145678062476E-17	FALSE	FALSE
FAM163A	-2.92159526568439	2.44345887523126E-36	1.96262107514111E-34	TRUE	FALSE			RBL2	-0.567539730569502	2.33778878460492E-19	1.87774534877731E-17	FALSE	FALSE
UNC13C	3.35991129687488	2.54084817776535E-36	2.03048593210964E-34	FALSE	FALSE			BIK	0.760705358680183	2.44780366985318E-19	1.95613061799486E-17	FALSE	FALSE
LGALSL	-1.70553314319924	2.76564089735187E-36	2.19896387106114E-34	FALSE	FALSE			ANO7	0.681970661692078	2.49370447495931E-19	1.98274694693355E-17	FALSE	FALSE
GNAZ	1.53101015787747	2.87923718610247E-36	2.27778045330709E-34	FALSE	FALSE			HOMER2	0.945047600555292	2.88907897602057E-19	2.28556634771316E-17	FALSE	FALSE
APMAP	-1.21805223159399	3.54523293368718E-36	2.79063010375186E-34	FALSE	FALSE			CLEC16A	-0.726955306527616	3.20566553828894E-19	2.52333962846414E-17	FALSE	FALSE
ZCCHC7	-0.961925075654594	4.42584372514369E-36	3.44930979034343E-34	FALSE	FALSE			ANKRD6	0.92675610761859	3.55787979973869E-19	2.78665182523812E-17	FALSE	FALSE
TBC1D30	-1.60241506728811	4.4164950513619E-36	3.44930979034343E-34	FALSE	FALSE			ATP6V0D1	-0.561994959883916	3.59492406752145E-19	2.80172720767279E-17	FALSE	FALSE
SAR1B	-1.24482619067508	4.65817157762251E-36	3.61249237174932E-34	FALSE	FALSE			NDRG3	0.614943415341204	3.72603432168163E-19	2.88960385843517E-17	FALSE	FALSE
NIPAL2	-1.40492759807709	4.81297994608053E-36	3.71425212211499E-34	FALSE	FALSE			ZNF300	0.944920292145643	3.80872185088029E-19	2.9392503969808E-17	FALSE	FALSE
SLC24A2	3.02485264254029	4.96121396638594E-36	3.80997031574702E-34	FALSE	FALSE			VEPH1	2.11799864449045	4.07864530596543E-19	3.13220063667385E-17	FALSE	FALSE
NEUROD4	-3.17215942411763	5.09715632082785E-36	3.89536562906761E-34	TRUE	FALSE			SPTSSB	0.735320029158488	4.13414902597872E-19	3.15941301533898E-17	FALSE	FALSE
IDH1	3.57456723626216	5.29652134992241E-36	4.02817080250379E-34	FALSE	FALSE			AKTIP	-0.543456222238548	4.37677431667436E-19	3.32867430277316E-17	FALSE	FALSE
SATB1	-3.0190003715845	5.50516162668023E-36	4.1667192061936E-34	TRUE	FALSE			SSTR3	1.73276176623935	5.06564604623624E-19	3.83406085124505E-17	FALSE	TRUE
GNB3	2.70707040681347	6.60920765393866E-36	4.97840938258165E-34	FALSE	FALSE			GALNT12	1.03625503431191	5.35589189543228E-19	4.03434478994212E-17	FALSE	FALSE
TGOLN2	1.22109763343906	6.89384199890241E-36	5.16808355184384E-34	FALSE	FALSE			RHOBTB3	1.87222086394169	5.94389193524949E-19	4.45593765412537E-17	FALSE	FALSE
KLHDC8B	2.09280352416649	7.38231537920185E-36	5.50804696752487E-34	TRUE	FALSE			PARP1	-0.630152389603623	6.02186246576505E-19	4.49299435064167E-17	FALSE	FALSE
MAPK1	1.03125697359462	9.2525516869858E-36	6.87089250982158E-34	FALSE	FALSE			FXYD7	0.56200669108345	6.20805734237391E-19	4.61006824249965E-17	FALSE	FALSE
NDUFAF2	-1.30587030756872	1.15787370044815E-35	8.55793693246725E-34	FALSE	FALSE			NEK3	0.902844481942444	6.49260124815674E-19	4.79873340139585E-17	FALSE	FALSE
FOXO6	2.06097381959655	1.30837546549233E-35	9.6251191370307E-34	FALSE	FALSE			MGARP	1.63361443259	6.86208940998731E-19	5.04812493371169E-17	FALSE	FALSE
IST1	0.711391116746686	1.33635641886754E-35	9.78523679173569E-34	FALSE	FALSE			TM7SF2	1.10215749056265	6.94628061648227E-19	5.08629282536188E-17	FALSE	FALSE
PHLDB3	-1.6613635352212	1.51215083620293E-35	1.1021199358492E-33	FALSE	FALSE			PRRG1	1.35712352230374	7.30466556274123E-19	5.32395138677015E-17	FALSE	FALSE
RD3	2.07259781418265	1.64713929974594E-35	1.19497299520278E-33	FALSE	FALSE			SERF2	-0.85353409077831	7.35502409206293E-19	5.33595134937082E-17	FALSE	FALSE
INPP5J	2.51689702762247	1.67488434533678E-35	1.20952771782738E-33	FALSE	FALSE			SHISA3	-1.83651467007836	8.45537721706453E-19	6.08719875973448E-17	FALSE	FALSE
LRRN2	1.65036701883862	1.91680553487651E-35	1.37791185093885E-33	TRUE	FALSE			KCNH3	1.70517889649895	8.46786843919108E-19	6.08719875973448E-17	FALSE	FALSE
SREBF1	2.52803283837504	2.34096048931785E-35	1.67517004469686E-33	FALSE	FALSE			TMEM200C	-1.20902905766105	9.23389396959499E-19	6.60769058015155E-17	FALSE	FALSE
PPME1	0.81711523512481	2.80272108330523E-35	1.99652660698979E-33	FALSE	FALSE			SETD7	-0.902162251067219	1.09291901752788E-18	7.78544076603685E-17	FALSE	FALSE
RAB27A	-1.57807405037066	2.86807638499808E-35	2.03387957337949E-33	TRUE	FALSE			LMO1	0.72626571233615	1.15325827797941E-18	8.17826354514855E-17	FALSE	FALSE
ZNF215	-1.1900604598684	3.16276260413763E-35	2.23279693618559E-33	FALSE	FALSE			EFNA5	-0.84988066542033	1.18385196681749E-18	8.35757018547434E-17	FALSE	FALSE
RCAN1	-1.204534870735	4.92368834793306E-35	3.46042971703171E-33	FALSE	FALSE			NMRK2	0.590761178724785	1.39656018201345E-18	9.81519952921326E-17	FALSE	TRUE
DCAF4L1	-0.880849538749056	5.78294890903629E-35	4.02451596613378E-33	FALSE	FALSE			AP1B1	-0.606828484481835	1.55825933069593E-18	1.09029673969538E-16	FALSE	FALSE
TOR1AIP2	-1.25342098832662	5.78587467778396E-35	4.02451596613378E-33	FALSE	FALSE			EBP	0.564329891361962	1.61737097327279E-18	1.12664916956785E-16	FALSE	FALSE
FOXK1	-1.3741727817391	5.80299259551781E-35	4.02451596613378E-33	FALSE	FALSE			DOK1	0.851333319422996	1.66253930900777E-18	1.15301129258631E-16	FALSE	FALSE
OCLN	-1.45650407430466	8.37876277161088E-35	5.78538869795921E-33	FALSE	FALSE			RPGRIP1L	-0.70884567491191	1.67899047806152E-18	1.15931346912818E-16	FALSE	FALSE
SCMH1	0.83915275916176	9.08824068734395E-35	6.2478678227448E-33	TRUE	FALSE			CDK17	0.717693497479119	1.79303727605548E-18	1.23265440335989E-16	FALSE	FALSE
TNFRSF11A	-2.52211500434665	9.75572018525543E-35	6.67757838593375E-33	FALSE	FALSE			C7orf57	0.502827231248648	2.14775817312955E-18	1.47009377911211E-16	FALSE	FALSE
PCK1	-3.84217519556697	1.13136535234273E-34	7.71042629520846E-33	TRUE	FALSE			SPIDR	0.581392593000595	2.53217354896996E-18	1.72571463988892E-16	FALSE	FALSE
NLRC5	-2.46652765080937	1.1678297155504E-34	7.92463069478878E-33	FALSE	FALSE			REEP6	1.05627701025564	2.59622170153672E-18	1.76173785548675E-16	FALSE	FALSE
LDLRAD3	-1.91894746343794	1.26482643327221E-34	8.54599250601048E-33	FALSE	FALSE			ANKH	-0.598617279753756	2.80254770338387E-18	1.89358405555246E-16	FALSE	TRUE
SHISA2	-1.47605267798121	1.36210407372268E-34	9.163933518212E-33	FALSE	FALSE			B3GNT9	-0.852740277803612	2.84991566194101E-18	1.91735992589476E-16	FALSE	FALSE
ADCY5	1.68687170544875	1.39396152171516E-34	9.33835584526034E-33	FALSE	FALSE			IRAK4	0.576320232805886	2.87954206352742E-18	1.92904811515371E-16	FALSE	FALSE
ASPG	-1.51478582957497	1.64982644648357E-34	1.10056007402504E-32	FALSE	FALSE			CCP110	-0.819677644075518	2.91311228035992E-18	1.94326807752992E-16	FALSE	FALSE
HM13	-1.21361601738687	1.6698564610104E-34	1.10922153019776E-32	FALSE	FALSE			SLC16A13	0.47118607421562	3.02188057904328E-18	2.00731923864466E-16	FALSE	FALSE
ABCA3	1.4955120062607	1.68033828297814E-34	1.11149435247583E-32	FALSE	FALSE			KCNMA1	-0.958680517507913	3.16018435376649E-18	2.0903690034179E-16	FALSE	FALSE
SCN2B	2.9651351464394	1.70609897999408E-34	1.12381239506472E-32	FALSE	FALSE			TNFSF10	1.03730287277722	3.45589823687233E-18	2.27641029050549E-16	FALSE	FALSE
ERCC6	-1.03100690592848	1.76624040934794E-34	1.15858011518186E-32	FALSE	FALSE			SUN3	0.362463770114154	3.54543309147695E-18	2.32565638163007E-16	FALSE	FALSE
KBTBD11	-1.51000078088957	1.80318739207498E-34	1.17790784703055E-32	FALSE	FALSE			GRP	0.844734294103513	3.70495205538535E-18	2.42020996713409E-16	FALSE	FALSE
TMEM233	-1.7997628500248	1.8135605949881E-34	1.17978861350817E-32	FALSE	FALSE			APOL2	-0.986766689488143	3.94840069465516E-18	2.56858149322133E-16	FALSE	FALSE
FAM43A	-1.77745811524346	1.9677537063013E-34	1.2748290781194E-32	FALSE	FALSE			PTCHD1	1.75935568644144	4.32366011878624E-18	2.80112680041366E-16	FALSE	FALSE
BET1	-1.31456933781779	2.24181268610358E-34	1.44642857038233E-32	FALSE	FALSE			WNT3	0.916022575199064	4.36928899211833E-18	2.81908674602126E-16	FALSE	FALSE
NBL1	-2.11621285331799	2.37815524630368E-34	1.52813461398199E-32	FALSE	FALSE			NCS1	1.36061338661486	4.41987641090906E-18	2.84008629946699E-16	FALSE	FALSE
CBX6	1.10928061444741	3.15780603084356E-34	2.02086749364106E-32	FALSE	FALSE			CHRNA6	1.37205176619918	4.53874604051192E-18	2.90461296405606E-16	FALSE	FALSE
ADAM15	1.2021088640804	3.19609237852698E-34	2.03708835284009E-32	FALSE	FALSE			SULF1	-1.46563812473921	4.63802512758504E-18	2.95613075237131E-16	FALSE	FALSE
PCED1B	1.58393730151636	3.22842006217848E-34	2.04939584834177E-32	FALSE	FALSE			PRKCD	0.940118652161842	4.94036785305614E-18	3.13613754478479E-16	FALSE	FALSE
CSGALNACT1	-2.00897360657517	3.49160252180103E-34	2.20756218878368E-32	FALSE	FALSE			SUCO	-0.620080836693046	6.0595967097729E-18	3.83117393582148E-16	FALSE	FALSE
PLA2G4D	-1.69775911350782	3.5227562021909E-34	2.21835003564366E-32	FALSE	FALSE			MUC12	0.868279271198115	6.47423854250631E-18	4.07695749498707E-16	FALSE	TRUE
BCL7A	-1.27723166875807	3.57227942465108E-34	2.2405735052702E-32	FALSE	FALSE			AMPD2	-0.817349425736373	6.55012970361027E-18	4.10831441928034E-16	FALSE	FALSE
BTN3A3	-1.60786460278835	3.64472291957884E-34	2.27426364839732E-32	TRUE	FALSE			SMIM17	1.03858513589579	6.85966658364125E-18	4.28538615183588E-16	FALSE	FALSE
SEC24A	-1.0487270231474	3.65488600040984E-34	2.27426364839732E-32	FALSE	FALSE			FTO	-0.463824803629775	6.94888585923051E-18	4.32396482537019E-16	FALSE	FALSE
MTFR1L	0.905882948238809	3.86848739242315E-34	2.39770067003613E-32	FALSE	FALSE			ANKDD1A	1.08815599791747	7.38337472587241E-18	4.57623890981927E-16	FALSE	FALSE
NPTX2	-3.79959915270543	4.38777391165125E-34	2.70889116435787E-32	FALSE	FALSE			ETNPPL	0.967781122294442	8.08283342273745E-18	4.9901194734963E-16	FALSE	FALSE
LCN12	2.2872327941921	4.42775720893351E-34	2.72289772422813E-32	FALSE	FALSE			NRXN3	-1.46729718975865	9.57087010133855E-18	5.88571125020988E-16	FALSE	FALSE
C2CD4A	-2.12979027115991	5.12887966993855E-34	3.14178804061645E-32	FALSE	FALSE			AP1G1	-0.469630116383957	1.01771986435195E-17	6.23422716906331E-16	FALSE	FALSE
ARL6IP1	1.35994973502347	5.50945435008221E-34	3.36183487726141E-32	FALSE	FALSE			ZNF25	-0.727378212873443	1.06966745747328E-17	6.50643883300618E-16	FALSE	FALSE
RRBP1	-1.9122597991381	5.55289942750241E-34	3.37526238174403E-32	FALSE	FALSE			KRT222	1.39488205825117	1.07042346296678E-17	6.50643883300618E-16	FALSE	FALSE
CACNA2D1	3.21851317475066	5.90638721214798E-34	3.5763174569556E-32	FALSE	FALSE			TGFBR3	1.6034284937991	1.18072996576216E-17	7.14931994268986E-16	FALSE	FALSE
ZBTB18	1.96823404538756	6.34781436863913E-34	3.82422160802779E-32	FALSE	FALSE			LYPD3	0.928815258176923	1.2149510140179E-17	7.32834245735013E-16	FALSE	FALSE
MPP2	1.44027089635098	6.36439091217227E-34	3.82422160802779E-32	TRUE	FALSE			STK39	-0.72658480113196	1.23240320112559E-17	7.40523801348101E-16	FALSE	FALSE
RPN1	-1.07170185998475	6.67715282848051E-34	3.9968979839836E-32	FALSE	FALSE			PDXDC1	-0.633896037428883	1.2566745528437E-17	7.52236786517811E-16	FALSE	FALSE
YIPF5	-1.15307794286851	7.78429127285305E-34	4.64197339047445E-32	FALSE	FALSE			PHF21B	-0.994639527016451	1.30467942968003E-17	7.78013949297452E-16	FALSE	FALSE
TRIOBP	1.61105750505158	9.12775566984219E-34	5.42257575510662E-32	FALSE	FALSE			NAA60	-0.47281568011924	1.35532193293943E-17	8.05163516613792E-16	FALSE	FALSE
MIEF1	0.843820158576234	1.12957076673843E-33	6.68527540630191E-32	FALSE	FALSE			ACTA1	1.06150800147862	1.37271730355562E-17	8.12431898867522E-16	FALSE	FALSE
RIIAD1	-1.30140995679162	1.31432794372629E-33	7.74961229141687E-32	FALSE	FALSE			STK17A	0.978471434137683	1.38940691835986E-17	8.19229704709337E-16	FALSE	FALSE
APOBEC3G	1.6257094247293	1.34833527918709E-33	7.92046354486657E-32	FALSE	FALSE			SHH	1.1409437597006	1.42621854243128E-17	8.37796959458792E-16	FALSE	TRUE
KBTBD8	-1.02355157478495	1.5556510444248E-33	9.10431761798498E-32	FALSE	FALSE			AIFM2	0.634370004328382	1.44504789979618E-17	8.45702196523837E-16	FALSE	FALSE
USP13	-1.71114956909731	2.32860930217035E-33	1.35775171274325E-31	FALSE	FALSE			NFAT5	-0.623503617666083	1.48452756947353E-17	8.65589538008213E-16	FALSE	FALSE
ZP1	-1.68453761747046	2.37410319977835E-33	1.37916998797456E-31	FALSE	FALSE			DHX38	-0.518877141206859	1.54354446094769E-17	8.96679721354225E-16	FALSE	FALSE
TMEM33	-1.19054483039013	2.45879170840285E-33	1.42183773898832E-31	FALSE	FALSE			RIPK4	1.36692118717121	1.6430312073393E-17	9.50964716806715E-16	FALSE	FALSE
BSPRY	1.97969989695539	2.46561457628032E-33	1.42183773898832E-31	FALSE	FALSE			PMM2	-0.719274529047825	1.85797360289713E-17	1.07143144433734E-15	FALSE	FALSE
NCDN	1.6215770351596	2.48632955952166E-33	1.42855059326823E-31	FALSE	FALSE			GGA2	-0.47849601296876	2.01071085859455E-17	1.15527814039613E-15	FALSE	FALSE
ZNF121	-0.979498793954058	2.50122476657017E-33	1.43188296364052E-31	FALSE	FALSE			RBMX2	0.467036839270738	2.15485283528732E-17	1.2335944794883E-15	FALSE	FALSE
HMGN2	0.917832256945568	2.64034268062402E-33	1.50604763844434E-31	FALSE	FALSE			PAPSS2	1.10070655323188	2.30474517112425E-17	1.31462330539888E-15	FALSE	FALSE
RYR3	-1.8387362076018	2.66845667739472E-33	1.51658893401534E-31	FALSE	FALSE			DDC	0.727267015594191	2.46052340190688E-17	1.39841227134368E-15	FALSE	FALSE
PPFIA2	-3.03027242480036	2.86079619072218E-33	1.62005447591868E-31	FALSE	FALSE			EFCAB10	0.851263017077791	2.5074534680112E-17	1.41486881530108E-15	FALSE	FALSE
MANEAL	1.17139413883987	3.26918815314041E-33	1.84468921487059E-31	FALSE	FALSE			PLXNB2	-0.821829547643377	2.5070499803982E-17	1.41486881530108E-15	FALSE	FALSE
SPECC1L	0.863398657684085	3.64844669400694E-33	2.0513391537054E-31	FALSE	FALSE			TOP1MT	0.952602137847744	2.77545244512316E-17	1.55741935712126E-15	FALSE	FALSE
MGAT4B	1.49940843809976	3.76909623241865E-33	2.11163281092408E-31	FALSE	FALSE			MT3	1.24059054925266	2.77986939815203E-17	1.55741935712126E-15	FALSE	TRUE
COPG1	-1.00630470577651	4.34778203876038E-33	2.4272032849718E-31	FALSE	FALSE			LURAP1	0.74623077916673	2.92337297420366E-17	1.6320092458471E-15	FALSE	FALSE
FAM171A1	1.66974098585075	4.81870485857668E-33	2.68059613387183E-31	TRUE	FALSE			IST1	-0.361353886505838	3.00377602204512E-17	1.67096982032001E-15	FALSE	FALSE
BDNF	-1.47741481499153	4.86055271510041E-33	2.69435497865584E-31	FALSE	FALSE			GNAZ	-0.7610614159585	3.04755610966768E-17	1.68935478290487E-15	FALSE	FALSE
RANBP17	-1.85771574952569	5.44282207260043E-33	3.00653852241925E-31	FALSE	FALSE			MCOLN1	1.01389961700324	3.05833238955556E-17	1.68937988802713E-15	FALSE	FALSE
C6orf118	-1.43431527263873	6.12293975785701E-33	3.37040002125674E-31	FALSE	FALSE			BAIAP2L1	1.2663858506196	3.12710785570646E-17	1.72133073330024E-15	FALSE	FALSE
CNGA3	-2.98891075533046	6.2466622910274E-33	3.42652280305381E-31	FALSE	FALSE			GAD1	2.21401388624822	3.34426523476771E-17	1.83445183243722E-15	FALSE	FALSE
DGCR2	1.23313607275253	6.37702533021523E-33	3.48588575602703E-31	FALSE	FALSE			NSMCE1	-0.484359549747601	3.35957903766793E-17	1.83645322187522E-15	FALSE	FALSE
CSHL1	-1.65446804422621	6.59200838348853E-33	3.590933840182E-31	FALSE	FALSE			ECE2	1.39325332664741	3.5068257226857E-17	1.91030994298412E-15	FALSE	FALSE
NFATC3	1.11450808790834	7.8554885778792E-33	4.25819284539395E-31	FALSE	FALSE			PLP1	1.53832301834531	3.75878876411355E-17	2.04050384529102E-15	FALSE	FALSE
OLFM2	-2.15892152741067	7.87101643911351E-33	4.25819284539395E-31	FALSE	FALSE			CLCN5	0.778680266180776	3.78595703971435E-17	2.04818974832381E-15	TRUE	FALSE
SERPINF1	3.16831789266148	8.12647007695169E-33	4.38133624730995E-31	TRUE	FALSE			RBP7	1.03149776450187	4.00964512420102E-17	2.15439737850842E-15	FALSE	FALSE
GABARAPL2	1.01340970995317	8.61902402392349E-33	4.63103396616476E-31	FALSE	FALSE			TOB2	-0.850976959942396	3.99703655121432E-17	2.15439737850842E-15	FALSE	TRUE
FAM174B	-1.70114318240932	8.98457406532529E-33	4.81102549355157E-31	FALSE	FALSE			DGKA	1.03882095460048	4.05827090243342E-17	2.17310744275542E-15	FALSE	FALSE
ARHGEF28	-2.59938085869827	9.35547435734386E-33	4.99265195958184E-31	FALSE	FALSE			UBFD1	-0.552559193408499	4.46584152754402E-17	2.3832455311229E-15	FALSE	TRUE
NEGR1	1.50256953883359	1.03526649292283E-32	5.50614878313653E-31	FALSE	FALSE			BRD7	-0.423672929578681	4.52478865120442E-17	2.40654553161862E-15	FALSE	FALSE
NANS	-1.38469014504011	1.04005256414655E-32	5.5129789620738E-31	FALSE	FALSE			C2orf50	0.884302388574571	5.03567938326388E-17	2.66924917611863E-15	FALSE	TRUE
SCN1A	2.82038814424901	1.16075995119266E-32	6.1321623864517E-31	FALSE	FALSE			MYCL	1.20077846067148	5.05320391604723E-17	2.66954997484334E-15	FALSE	FALSE
MMD2	-1.81194484918429	1.2032040258058E-32	6.33513076196012E-31	FALSE	FALSE			CPLX3	1.08761264332682	6.3226030349468E-17	3.32898794579156E-15	FALSE	FALSE
ZNF563	-0.891519627505555	1.22008338792106E-32	6.40259092534709E-31	FALSE	FALSE			FCHSD1	1.01237109855381	6.48543524732174E-17	3.40334023661954E-15	FALSE	FALSE
CACNA1B	-2.96019021319879	1.25100238168184E-32	6.54303338698247E-31	FALSE	FALSE			CNPY3	0.815403125130345	6.55585838805561E-17	3.41959640224696E-15	FALSE	FALSE
GH2	-2.80022185669259	1.49213845961643E-32	7.77838932772895E-31	FALSE	FALSE			RAB9B	1.41731279250053	6.55985589454731E-17	3.41959640224696E-15	FALSE	FALSE
RNF24	-1.15163545329676	1.51757432719395E-32	7.88487545644036E-31	FALSE	FALSE			ZNF280D	-0.544291277586024	6.86961960920831E-17	3.56925483523982E-15	FALSE	FALSE
OGDHL	1.33128625851255	1.59688326168511E-32	8.26964907523311E-31	FALSE	FALSE			LRRC8C	-1.4257811518684	7.4560478794455E-17	3.86120268967469E-15	FALSE	FALSE
ZC3H8	-1.21418431827163	1.66800000128436E-32	8.60961443285891E-31	FALSE	FALSE			FAM3B	0.968762723212511	8.12650450899993E-17	4.1946085404979E-15	FALSE	FALSE
ODF2	-1.21803660677054	1.7802904548933E-32	9.15918713443961E-31	FALSE	FALSE			ATMIN	-0.595821298982566	8.20557057931975E-17	4.22157835392911E-15	FALSE	FALSE
TMEM39A	-1.10362805634591	1.89832905529768E-32	9.73465612949558E-31	FALSE	FALSE			ABHD16A	-0.677054300543812	8.62515230572856E-17	4.42298934036107E-15	FALSE	TRUE
KIF1B	1.43612484222619	2.04545391222843E-32	1.04550587468221E-30	FALSE	FALSE			SEMA3A	-2.3695939351719	9.09699724467984E-17	4.64980609165567E-15	FALSE	FALSE
KCNMB3	-1.12023464459379	2.25466624532892E-32	1.14500679678107E-30	FALSE	FALSE			RFX1	0.761485436476391	9.78010322983356E-17	4.98278851609287E-15	FALSE	FALSE
TLE3	-2.15117789121943	2.25115365892145E-32	1.14500679678107E-30	FALSE	FALSE			TTLL9	0.782648289452687	1.01797354982056E-16	5.16966374026617E-15	FALSE	FALSE
PGPEP1	-1.08036483819605	2.80116209659257E-32	1.4179644658089E-30	FALSE	FALSE			HAS1	1.04409849779041	1.0818379244783E-16	5.47632618812277E-15	FALSE	FALSE
MAOA	2.23225882370438	2.86522280253136E-32	1.44574367244395E-30	TRUE	FALSE			GIPC2	1.18394582335267	1.1255004492806E-16	5.67908768366168E-15	FALSE	FALSE
SLIT1	-2.61703922317481	2.96326554161141E-32	1.49043736171209E-30	FALSE	FALSE			HPS4	-0.550845639885857	1.17852919392358E-16	5.92766297122648E-15	FALSE	FALSE
FIG4	0.979905250971193	3.79036543450914E-32	1.9003733450789E-30	FALSE	FALSE			PTER	1.109008082738	1.24583308088282E-16	6.24622617590388E-15	FALSE	FALSE
HDAC1	0.850323855906967	3.84451013391017E-32	1.92140073136977E-30	FALSE	FALSE			THUMPD1	-0.47798346699545	1.25982193415804E-16	6.29631006649206E-15	FALSE	FALSE
ACTR3B	-1.22721190065356	3.90151270836041E-32	1.94371881543411E-30	FALSE	FALSE			MAN1C1	-0.843264829144557	1.27755452303874E-16	6.36472811905029E-15	FALSE	FALSE
ADCY1	1.70994520740027	4.12363912408744E-32	2.04790065395926E-30	FALSE	FALSE			UBE2A	0.570048155091217	1.30692221314811E-16	6.49049728756804E-15	FALSE	FALSE
HTR4	-2.01813422053315	4.28705287693364E-32	2.12236080004926E-30	FALSE	FALSE			KCNIP1	1.38287415217163	1.38537167234956E-16	6.85846108106892E-15	FALSE	FALSE
FAM8A1	-1.02840468328145	4.57162857505585E-32	2.25614886072427E-30	FALSE	FALSE			ANKRD11	-0.599807983424647	1.44535360017753E-16	7.1106880398734E-15	FALSE	FALSE
UFM1	-1.23660349571409	4.91800183860106E-32	2.41950321703426E-30	FALSE	FALSE			ZNF480	0.569419731688521	1.44195104715684E-16	7.1106880398734E-15	FALSE	FALSE
ZNF470	-0.931465023137607	5.15392083925626E-32	2.52766902717792E-30	FALSE	FALSE			ZNF598	-0.65644946868457	1.47930583375795E-16	7.25505038655807E-15	FALSE	FALSE
RINT1	-0.753826202365995	6.69793887413084E-32	3.27470967998267E-30	FALSE	FALSE			LONP2	-0.516439299639832	1.54976612987553E-16	7.57700875236973E-15	FALSE	FALSE
FAM53A	-1.50515701516084	6.8512784057703E-32	3.33930885269479E-30	FALSE	FALSE			KCNF1	0.70257727533596	1.64518615308915E-16	8.01862712324537E-15	FALSE	FALSE
VANGL2	1.99956572192891	7.15703416383484E-32	3.47756755682876E-30	TRUE	FALSE			SLC31A2	0.566702365940376	1.6688803377882E-16	8.10900714746902E-15	FALSE	FALSE
SLC22A3	-1.94690387000475	7.69014787842636E-32	3.72510763230973E-30	FALSE	FALSE			ZNF782	0.757752812481108	1.84182140659237E-16	8.92178289353346E-15	FALSE	FALSE
SIK2	-1.00854631797187	8.55106699509183E-32	4.12943091115738E-30	FALSE	FALSE			PRSS16	1.0834216297329	1.94619595672172E-16	9.39845489161658E-15	FALSE	FALSE
TRHDE	-2.78085320177335	9.12569425043851E-32	4.39344968148787E-30	FALSE	FALSE			MUC3A	1.31345591423951	2.12607768534115E-16	1.023573E-14	FALSE	TRUE
NHLRC1	-0.991928367875025	9.60904695730759E-32	4.61204958075895E-30	FALSE	FALSE			GALNT14	-1.63741264032363	2.1382940781935E-16	1.026316E-14	FALSE	FALSE
ADARB2	2.23116017179963	9.73237697662562E-32	4.64293365887931E-30	FALSE	FALSE			METRN	-1.04875696655032	2.2668499517978E-16	1.084712E-14	FALSE	FALSE
DPYSL3	2.90697265379473	9.7176412246498E-32	4.64293365887931E-30	FALSE	FALSE			NUTF2	-0.433281768440718	2.60115385493271E-16	1.240908E-14	FALSE	FALSE
TCEA3	2.4956707417288	1.02906593370612E-31	4.89443655417989E-30	FALSE	FALSE			INSM1	-1.00034672440509	2.68821569138497E-16	1.278567E-14	FALSE	FALSE
PPM1E	-1.36407163874078	1.27923776050859E-31	6.06597592279722E-30	FALSE	FALSE			PLIN5	1.26349832677184	3.43487017928678E-16	1.62877E-14	FALSE	FALSE
MTMR3	0.901077295993821	1.5247041167028E-31	7.20823330608175E-30	FALSE	FALSE			WEE1	1.19024372872191	3.79167372965676E-16	1.792562E-14	FALSE	FALSE
ZMYM3	1.22124775101525	1.6536874954097E-31	7.79461144917212E-30	TRUE	FALSE			PSAT1	1.10050848239828	4.19943157058688E-16	1.979391E-14	FALSE	FALSE
ENOX1	2.03147377662022	1.70211841354132E-31	7.99894035354657E-30	FALSE	FALSE			ZNF354C	1.08226891244018	4.49036796594294E-16	2.110205E-14	FALSE	FALSE
ABCA8	-2.54987164347266	1.77983881286755E-31	8.33928643778984E-30	FALSE	FALSE			SLC8A1	-1.41447740451238	4.6848828807471E-16	2.195063E-14	FALSE	FALSE
IGSF8	1.87109019805763	1.89586209719849E-31	8.85654510272872E-30	FALSE	FALSE			CDC25B	0.725246064965412	4.70778363358651E-16	2.199247E-14	FALSE	FALSE
GRIN3A	-1.15038726363421	1.92765881372925E-31	8.97844162856201E-30	FALSE	FALSE			SMIM8	0.645823209473856	4.80640097841772E-16	2.238674E-14	FALSE	FALSE
RCN1	-1.6337963920625	2.02397457530088E-31	9.39924240087366E-30	FALSE	FALSE			AFF3	-0.876126885199084	4.83671942314121E-16	2.24615E-14	FALSE	FALSE
FAM181B	1.97482826089105	2.09813081350879E-31	9.71496276384381E-30	FALSE	FALSE			POLDIP3	-0.391111981749086	4.95152763940723E-16	2.292703E-14	FALSE	FALSE
MEGF8	1.24411019771418	2.25632522636816E-31	1.04168117415583E-29	FALSE	FALSE			FAM167A	-1.25315855917497	5.01477510737579E-16	2.315179E-14	FALSE	FALSE
P2RX4	-0.973505071472066	2.35275001599165E-31	1.08302173981744E-29	FALSE	FALSE			SNRPD3	-0.482394451618216	5.45461805431056E-16	2.510879E-14	FALSE	FALSE
LDLRAP1	-1.68841966774448	2.39393710516303E-31	1.09239860424874E-29	FALSE	FALSE			ABCA12	-1.65636438036234	5.61146025959714E-16	2.575546E-14	FALSE	FALSE
FADS1	1.56911152854741	2.39139825958051E-31	1.09239860424874E-29	FALSE	FALSE			ATXN1L	-0.476266338294902	5.80612016858864E-16	2.649442E-14	FALSE	FALSE
DDX39A	-1.41115810578468	2.38441310355086E-31	1.09239860424874E-29	FALSE	FALSE			IQCK	-0.525881768119522	5.7939623186255E-16	2.649442E-14	FALSE	FALSE
PAX5	-2.51808159185341	2.55259291861898E-31	1.16142977797164E-29	FALSE	FALSE			CCND2	2.36488014811848	5.98329581459071E-16	2.7224E-14	FALSE	FALSE
CAPN2	1.12949725403583	2.65165820147471E-31	1.20302752351056E-29	FALSE	FALSE			MPLKIP	0.45930996355137	6.0248522932279E-16	2.733408E-14	FALSE	FALSE
FBXL7	1.76630260695128	2.86564151728169E-31	1.29637340248752E-29	FALSE	FALSE			ROBO2	-2.1898375475277	6.05905098993476E-16	2.741024E-14	FALSE	FALSE
NEFH	-2.46155701603768	3.04987133604515E-31	1.3757628780332E-29	FALSE	FALSE			SLC26A9	0.756083308045321	6.49360052907113E-16	2.929191E-14	FALSE	TRUE
ABCA2	1.94146528881591	3.15829997083818E-31	1.42060332688301E-29	FALSE	FALSE			PRRT2	-1.28928785809469	6.80376815469597E-16	3.060335E-14	FALSE	FALSE
ARHGEF12	1.05937837466486	3.85021461344314E-31	1.72689255439987E-29	FALSE	FALSE			ZCCHC18	0.899118540068962	6.98389847941932E-16	3.132408E-14	FALSE	FALSE
SEC13	-1.02074880247783	4.01111839098496E-31	1.79394990992262E-29	FALSE	FALSE			VOPP1	-0.798687284814904	7.13422671916047E-16	3.190742E-14	FALSE	FALSE
SNX25	-1.09533984804727	4.0321221287838E-31	1.79823508989924E-29	FALSE	FALSE			POLR1E	0.597131015659525	9.10745685466359E-16	4.061719E-14	FALSE	FALSE
KDM4C	-0.78254995150628	4.35045371795093E-31	1.93472296275993E-29	FALSE	FALSE			NOMO2	-0.859094591397376	9.32449495566223E-16	4.146766E-14	FALSE	FALSE
METTL1	-0.912770012714408	4.66970829377084E-31	2.070851201939E-29	FALSE	FALSE			OGFRL1	-1.16719395159884	9.45733886073368E-16	4.18892E-14	FALSE	FALSE
FRMD4B	2.21213824962653	4.92649662405219E-31	2.17859090877679E-29	FALSE	FALSE			COX4I1	-0.589404999840716	9.47249962668652E-16	4.18892E-14	FALSE	FALSE
IL1RL2	-1.29380135122537	5.35967861493175E-31	2.36351317744736E-29	FALSE	FALSE			TDRD5	1.03352066468146	9.97020560868618E-16	4.396665E-14	FALSE	FALSE
BET1L	-0.774131874100873	5.39904773325332E-31	2.37422370012869E-29	FALSE	FALSE			SCML2	0.729365343549564	1.01836614392074E-15	4.478251E-14	FALSE	FALSE
AKT3	1.15631400369143	5.86939210310875E-31	2.57386740610699E-29	FALSE	FALSE			AHCYL1	-0.718767450483596	1.03880814767504E-15	4.55542E-14	FALSE	FALSE
MAZ	1.43210485190242	6.03801356656291E-31	2.64045687717777E-29	FALSE	FALSE			LRRN4CL	0.916873323989449	1.0749857963844E-15	4.700973E-14	FALSE	FALSE
ARHGEF2	1.79543409297204	6.22228123388609E-31	2.7135006500019E-29	FALSE	FALSE			RCN2	-0.922314506226647	1.08189587340631E-15	4.718085E-14	FALSE	FALSE
PEX1	-1.07123402167585	6.29868031408336E-31	2.73922994985123E-29	FALSE	FALSE			MACF1	-0.56299361944316	1.09969711006654E-15	4.776463E-14	FALSE	FALSE
KY	1.53550910361403	7.41833592784439E-31	3.21726893972601E-29	FALSE	FALSE			STK32A	-1.41706143173457	1.10135045586157E-15	4.776463E-14	FALSE	FALSE
COG1	-0.79729461020361	7.45568940360027E-31	3.22458566705712E-29	FALSE	FALSE			ATF7IP	0.554031173235691	1.10657159819329E-15	4.785922E-14	FALSE	FALSE
IFT20	-1.12490366748745	7.81432609353089E-31	3.37043659425909E-29	FALSE	FALSE			DMGDH	0.950544533846489	1.32329672175109E-15	5.707578E-14	FALSE	FALSE
ERLIN1	0.965796401117838	8.71119730843436E-31	3.74700489690388E-29	FALSE	FALSE			TDRD7	0.582399636589469	1.33478963047891E-15	5.741419E-14	FALSE	FALSE
FANCF	-0.758816658331333	8.91808268045209E-31	3.82554157052744E-29	FALSE	FALSE			HCFC1R1	-0.795648619422233	1.35645345406712E-15	5.818705E-14	FALSE	FALSE
ZNF703	1.82027549846807	1.00130655359215E-30	4.28357855250032E-29	FALSE	FALSE			IL17RB	1.35667834461015	1.39187653187248E-15	5.954433E-14	FALSE	FALSE
SGK1	1.99947440761311	1.05284337376796E-30	4.49184640466911E-29	FALSE	FALSE			PIP5KL1	0.776507275550297	1.45218925304157E-15	6.195614E-14	FALSE	FALSE
ERN1	-1.68311984056226	1.10369400185266E-30	4.696068830045E-29	FALSE	FALSE			ZNF667	-0.85391838724159	1.49771242902263E-15	6.372564E-14	TRUE	FALSE
CLVS1	-1.70737809003259	1.11862730616666E-30	4.74677888975247E-29	FALSE	FALSE			TMEM65	0.937715906165139	1.54658044510725E-15	6.562754E-14	FALSE	FALSE
TTC39B	-1.33914253054723	1.45593099657438E-30	6.16148432233078E-29	FALSE	FALSE			SMYD2	0.994079314568504	1.57455361989201E-15	6.663494E-14	FALSE	FALSE
C17orf107	-2.07402792503092	1.56389062823856E-30	6.60062470787123E-29	FALSE	FALSE			HERPUD1	-0.486527442294132	1.62865465195266E-15	6.873971E-14	FALSE	FALSE
ZNF609	1.00376060194107	1.61482584850323E-30	6.79738057031719E-29	FALSE	FALSE			DEXI	-0.464094369249853	1.83612434136461E-15	7.728905E-14	FALSE	FALSE
ZFYVE9	0.855900503266343	1.63390774221895E-30	6.85936255620079E-29	FALSE	FALSE			GPR143	0.767536062589678	1.97232674799449E-15	8.280091E-14	FALSE	FALSE
HES6	-2.19316815062857	1.65343609675242E-30	6.92288416786525E-29	FALSE	FALSE			KY	-1.21788690480513	2.07848408794635E-15	8.702547E-14	FALSE	FALSE
THG1L	-0.996916070237303	1.90353064483544E-30	7.94888141688178E-29	FALSE	FALSE			CUL7	-0.667341492538998	2.15372319248136E-15	8.993651E-14	FALSE	FALSE
GNAL	-2.74398428656043	2.00741275443541E-30	8.3605023791208E-29	FALSE	FALSE			SERINC2	1.78421456608524	2.26236394553591E-15	9.422327E-14	FALSE	FALSE
WDR5B	-1.1264505720072	2.0466074545739E-30	8.5012509650018E-29	FALSE	FALSE			DDHD1	0.533169035572619	2.34247533104259E-15	9.730235E-14	FALSE	FALSE
CDV3	-1.15589786462894	2.51213136361648E-30	1.04074958045827E-28	FALSE	FALSE			DNPEP	0.751294147434456	2.41093927525337E-15	9.988268E-14	FALSE	FALSE
CELSR2	1.3318864369554	2.52097510591749E-30	1.04167220715116E-28	FALSE	FALSE			SCGB2A1	1.63628063778582	2.54887695775081E-15	1.0504442E-13	FALSE	FALSE
WASF1	0.918640568645947	2.61247518107829E-30	1.07665436585643E-28	FALSE	FALSE			ZNF215	0.872153304393441	2.54342200760989E-15	1.0504442E-13	FALSE	FALSE
DCAF7	0.84434510377918	2.69692614254516E-30	1.10855635149056E-28	FALSE	FALSE			TCF25	-0.532564600373468	2.5693575253673E-15	1.05612E-13	FALSE	FALSE
SPOCK1	2.92345873874291	2.76030941291094E-30	1.13138540828033E-28	FALSE	FALSE			FBLN7	0.997251352582191	2.86137866239958E-15	1.1730907E-13	FALSE	FALSE
GIPR	-1.81484294649185	2.76683848178827E-30	1.13138540828033E-28	FALSE	FALSE			SRXN1	0.495150180895752	2.95007881959211E-15	1.206314E-13	FALSE	FALSE
ITIH5	2.5545255828985	2.80861431221031E-30	1.14549261961469E-28	FALSE	FALSE			MAPT	-0.828354832824915	3.04438143468796E-15	1.2416502E-13	FALSE	FALSE
TMEM38B	-1.36555703021078	2.96424219013114E-30	1.20273362884625E-28	FALSE	FALSE			FAM163A	-1.2194686295978	3.18800759252401E-15	1.2968683E-13	TRUE	FALSE
ATP1B2	2.31159256053753	2.95746963679917E-30	1.20273362884625E-28	FALSE	FALSE			E2F4	-0.532704298358202	3.21989310680148E-15	1.3064633E-13	FALSE	FALSE
PCYT1B	1.64842609035931	3.0421108986442E-30	1.23115557525336E-28	FALSE	FALSE			ACOT7	-0.768019848693646	3.30425775118736E-15	1.3372476E-13	FALSE	FALSE
BEND5	1.27140275342231	3.539839754325E-30	1.42891531416253E-28	FALSE	FALSE			CELF6	-0.714646172366376	3.59838519244654E-15	1.4451372E-13	FALSE	FALSE
GLRA2	2.28943947589874	3.65024141860335E-30	1.46971229291745E-28	FALSE	TRUE			CNOT1	-0.446438644199189	3.59724205661055E-15	1.4451372E-13	FALSE	FALSE
MAP3K4	1.69665333261392	4.17472167910022E-30	1.67659804576721E-28	FALSE	FALSE			VSTM2L	1.16926229569964	3.59830642347456E-15	1.4451372E-13	FALSE	FALSE
DMRT2	-1.59544580670056	4.53408981166728E-30	1.81628946323353E-28	FALSE	FALSE			CACNA1E	1.56974564017871	3.69092062685942E-15	1.4785283E-13	FALSE	FALSE
MAPK11	1.54443167840965	4.75358793161016E-30	1.89938413216596E-28	FALSE	FALSE			DEGS2	0.866154814396983	3.73125770505225E-15	1.4908931E-13	FALSE	FALSE
ASTN2	2.73065952233515	5.11742653898246E-30	2.03443550513134E-28	FALSE	FALSE			AAMDC	0.5782021663504	3.75448354428982E-15	1.4963756E-13	FALSE	FALSE
HAP1	-2.66292707219162	5.10813642959972E-30	2.03443550513134E-28	FALSE	FALSE			FBRS	-0.639463282214116	4.01223477057529E-15	1.595066E-13	FALSE	FALSE
KREMEN1	1.47511932615741	5.1736578592492E-30	2.05160946292595E-28	TRUE	FALSE			LIN28B	0.779297487776809	4.08364592492983E-15	1.6193662E-13	FALSE	FALSE
ST3GAL5	1.07561709489024	5.2297887374513E-30	2.06865738928884E-28	FALSE	FALSE			C8orf48	0.745259852049177	4.21797162348188E-15	1.6684303E-13	FALSE	FALSE
NME4	1.29756303645647	5.55956773290873E-30	2.19359084759855E-28	FALSE	FALSE			TUBGCP5	-0.604719617982213	4.27833076789173E-15	1.6880642E-13	FALSE	FALSE
SYNGR1	1.75164121699236	6.00626668664173E-30	2.36391641119502E-28	FALSE	FALSE			RNF185	-0.489473022483044	4.34844646591568E-15	1.7114398E-13	FALSE	FALSE
ZNF432	-0.932704008304604	6.11023269814658E-30	2.39883773982348E-28	FALSE	FALSE			PLEK2	0.957282209980172	4.43299203130841E-15	1.7403639E-13	FALSE	FALSE
P4HB	-1.03509537449662	6.239406667562E-30	2.44345719321961E-28	FALSE	FALSE			GPR158	-0.776594602086822	4.76126090318893E-15	1.8645903E-13	FALSE	FALSE
MPP7	-1.79709219513252	6.3902870705526E-30	2.49633472336748E-28	FALSE	FALSE			PI4KA	-0.57555489793072	5.14168987995287E-15	2.0085763E-13	FALSE	FALSE
ZNF804A	2.88710954038192	7.28257236860131E-30	2.83785982175471E-28	FALSE	FALSE			LRRK1	0.917872176884189	5.38311834088418E-15	2.097684E-13	FALSE	FALSE
SLC22A23	-1.28954484941324	7.39962486386818E-30	2.86931599797242E-28	FALSE	FALSE			ARL2BP	-0.732926368921176	5.69980888025468E-15	2.2156072E-13	FALSE	FALSE
FCHSD2	0.932700702219507	7.39974779379283E-30	2.86931599797242E-28	FALSE	FALSE			SLC39A6	-0.60694155757651	5.95413029853582E-15	2.3087654E-13	FALSE	FALSE
CLDN9	2.36466311641997	7.43899610562499E-30	2.87744755997185E-28	FALSE	FALSE			CLSTN2	-1.41698325277603	5.98346760624899E-15	2.3144406E-13	FALSE	FALSE
SLC45A4	-1.27567996081283	7.50324487676903E-30	2.89518588468076E-28	FALSE	FALSE			KIAA1549	0.74915278775416	6.17562994782963E-15	2.3829153E-13	FALSE	FALSE
DPY19L3	-1.11437563250126	7.95711310060597E-30	3.06280761718434E-28	TRUE	FALSE			ATP1B1	-0.722758177479309	6.26133038870753E-15	2.4091217E-13	FALSE	FALSE
GALNT6	-1.69771168025013	8.2101200988414E-30	3.15245657004187E-28	FALSE	FALSE			ACO2	-0.586935613737605	6.27415291626315E-15	2.4091217E-13	FALSE	FALSE
GLG1	0.726586619738931	8.23006828614119E-30	3.15245657004187E-28	FALSE	FALSE			GNRHR	1.23762227416654	6.73656795144151E-15	2.5803842E-13	FALSE	TRUE
AIM2	1.52831702112017	9.78566008795775E-30	3.739214727299E-28	FALSE	FALSE			IRS4	-1.35645073821864	6.78638135822303E-15	2.5931554E-13	FALSE	FALSE
PAQR4	1.37951075290878	9.92641144138381E-30	3.78381344604613E-28	FALSE	FALSE			OR7A5	1.8132566079614	6.91447661467684E-15	2.6357047E-13	FALSE	FALSE
ANKRD50	2.01070602209633	9.99615971523012E-30	3.79203716618959E-28	FALSE	FALSE			DCX	1.70342595180855	7.0986135372247E-15	2.6928548E-13	FALSE	FALSE
GATAD2A	-0.83830142659506	9.97663094579723E-30	3.79203716618959E-28	FALSE	FALSE			DIAPH2	1.0445675210487	7.09282293525063E-15	2.6928548E-13	FALSE	FALSE
RAB22A	-0.932525195795258	1.064376478532E-29	4.02799973594455E-28	FALSE	FALSE			MPP3	0.91663511693917	7.3618518641931E-15	2.7860008E-13	FALSE	FALSE
LSM11	-0.957819386343189	1.21121638071198E-29	4.57270491164239E-28	FALSE	FALSE			AVL9	0.397441337731877	7.96927088363095E-15	3.0086386E-13	FALSE	FALSE
LRRC2	-1.42695531035353	1.23403845994581E-29	4.64771949160929E-28	FALSE	FALSE			ATOH7	0.378842472313895	8.1295576066466E-15	3.0618092E-13	FALSE	FALSE
IGFL4	-1.23517632230151	1.28846466854798E-29	4.84112154581165E-28	FALSE	FALSE			TATDN2	0.454042222433037	8.27064862774136E-15	3.1075136E-13	FALSE	FALSE
HERC5	-2.12874566473599	1.30434748503118E-29	4.88912915639188E-28	FALSE	FALSE			FBXO17	1.08008714424418	8.32629714462942E-15	3.1209737E-13	FALSE	FALSE
EPHB1	2.14418420694511	1.32221754204236E-29	4.94433984901968E-28	FALSE	FALSE			DIXDC1	0.683534497545699	8.3770438547376E-15	3.1325369E-13	FALSE	FALSE
CDKN2A	-2.07347876492238	1.3722956953601E-29	5.11944339622134E-28	FALSE	FALSE			IRF5	0.797260521006901	8.64924838516462E-15	3.2266615E-13	FALSE	FALSE
DSCAM	-2.62894019302828	1.38317108643625E-29	5.1478161734671E-28	FALSE	FALSE			DCTN5	-0.384015218833372	8.77004268684987E-15	3.2613403E-13	FALSE	FALSE
DAP	-1.27574222308761	1.54122672201665E-29	5.71977385739497E-28	FALSE	FALSE			GNS	0.553720808941731	8.78363888478244E-15	3.2613403E-13	FALSE	FALSE
FAM117A	1.06817262995891	1.54411731524669E-29	5.71977385739497E-28	TRUE	FALSE			PLEKHG6	1.08071302098744	8.82069898302076E-15	3.2673944E-13	FALSE	FALSE
PPP1R3B	-1.2992236149308	1.5821560129984E-29	5.84692068371686E-28	FALSE	FALSE			SYT12	1.08434796211088	9.09485099262016E-15	3.3610385E-13	FALSE	TRUE
EFCAB10	-1.11492717074044	1.88161965924287E-29	6.93731576006101E-28	FALSE	FALSE			A2ML1	1.06644721126071	9.65604898745113E-15	3.5517565E-13	FALSE	TRUE
FBXL16	1.43510121708537	1.93391629831616E-29	7.11346829074564E-28	FALSE	FALSE			ZKSCAN2	-0.428685578456613	9.65431984867891E-15	3.5517565E-13	FALSE	FALSE
STRBP	-1.01398490219126	2.05666319514771E-29	7.54733069492083E-28	FALSE	FALSE			SF3B3	-0.346928001137536	9.72377814804677E-15	3.5683319E-13	FALSE	FALSE
ZNF583	-0.838624416663249	2.20009199845367E-29	8.05489496085028E-28	FALSE	FALSE			RLN2	0.746784569858946	9.84087911363773E-15	3.602906E-13	FALSE	FALSE
CHN2	-1.98101601175204	2.3419813349796E-29	8.55448077878977E-28	FALSE	FALSE			MAP1LC3A	0.862621981983987	1.007922E-14	3.6816053E-13	FALSE	FALSE
GLCE	1.7522414758906	2.3734273820268E-29	8.64927483223331E-28	FALSE	FALSE			TRIM35	0.625684928402774	1.019811E-14	3.7164075E-13	FALSE	FALSE
GPRIN3	-2.3434651750034	2.50100324554003E-29	9.09313951374981E-28	FALSE	FALSE			SRRM2	-0.699480784943711	1.060909E-14	3.8572512E-13	FALSE	FALSE
NUCKS1	1.05827459708446	2.64515022486372E-29	9.59506912212664E-28	FALSE	FALSE			HDHD3	0.566762163556545	1.082173E-14	3.9254936E-13	FALSE	FALSE
UBE2E3	1.10980827886272	2.87393881127401E-29	1.04010157944567E-27	FALSE	FALSE			ARHGAP17	-0.494858473825231	1.135439E-14	4.1092466E-13	FALSE	FALSE
SKAP2	-1.78731786851983	3.11340572184831E-29	1.12418225410683E-27	FALSE	FALSE			MAL	1.34844977976217	1.145165E-14	4.1314975E-13	FALSE	FALSE
C2CD4B	-1.30750799234674	3.15527205493127E-29	1.13669217301563E-27	FALSE	FALSE			SMIM22	1.25055040717135	1.146836E-14	4.1314975E-13	FALSE	FALSE
ARMC3	-1.49629178038727	3.26425452471933E-29	1.17326846992366E-27	FALSE	FALSE			EPB41L1	1.03463166189928	1.151761E-14	4.139766E-13	FALSE	FALSE
SVOP	1.44194758092649	3.28238160225398E-29	1.17709643654406E-27	FALSE	FALSE			STUB1	-0.5368467219107	1.212852E-14	4.3494145E-13	FALSE	FALSE
LRRC56	-1.48401427898948	3.37187930709867E-29	1.20644308935578E-27	FALSE	FALSE			UBE2E1	0.867098852115117	1.255642E-14	4.4926312E-13	FALSE	FALSE
AKNA	1.32137392020384	3.82738160643702E-29	1.36631448140902E-27	FALSE	FALSE			CBLN1	-2.70580346189131	1.266424E-14	4.5209334E-13	FALSE	FALSE
ARHGAP6	-2.00228982902997	3.84781408811205E-29	1.37050084138344E-27	FALSE	FALSE			LEO1	-0.412621122618689	1.297363E-14	4.6209017E-13	FALSE	FALSE
GDF9	-0.88658346156509	4.03186687434674E-29	1.43281445153139E-27	FALSE	FALSE			BBS4	-0.499778685699871	1.316825E-14	4.6796345E-13	FALSE	FALSE
LSG1	-0.644616135387373	4.35352894466523E-29	1.54363977873569E-27	FALSE	FALSE			TMEM231	-0.481995364807051	1.336648E-14	4.7393817E-13	FALSE	FALSE
CALM1	1.00231761293902	4.51122972011123E-29	1.59596156143171E-27	FALSE	FALSE			GLT1D1	1.25224923308389	1.360771E-14	4.8140699E-13	FALSE	FALSE
MAOB	2.01836314505274	4.73237773356439E-29	1.67044445424897E-27	FALSE	FALSE			PITPNC1	1.0191192631938	1.409485E-14	4.9752309E-13	FALSE	FALSE
STEAP3	1.85223539436486	4.75831705425502E-29	1.67584307349299E-27	FALSE	FALSE			F2RL1	1.09335664851816	1.438528E-14	5.0663869E-13	FALSE	FALSE
ALK	-1.27241412453353	4.83578356686384E-29	1.69932456904325E-27	FALSE	FALSE			ERRFI1	1.3597439287105	1.515761E-14	5.3151247E-13	FALSE	FALSE
TPGS2	1.01730184006339	5.48211653033046E-29	1.92215947743858E-27	FALSE	FALSE			KCNA2	-1.51652894920077	1.515906E-14	5.3151247E-13	FALSE	FALSE
KCNJ14	-0.818936737747592	5.70367432587779E-29	1.99539877582876E-27	FALSE	FALSE			COG7	-0.474659826242998	1.599333E-14	5.5704193E-13	FALSE	FALSE
ZNF319	0.799375669000055	6.14150677119874E-29	2.14380800662931E-27	FALSE	FALSE			TAOK2	-0.566371191684707	1.598106E-14	5.5704193E-13	FALSE	FALSE
CDIPT	0.996225609586911	6.23193329510971E-29	2.17056030674584E-27	FALSE	FALSE			LIPE	0.560717588412989	1.598672E-14	5.5704193E-13	FALSE	FALSE
ADAMTS17	-1.46727631908211	7.14366332880249E-29	2.48262012771165E-27	FALSE	FALSE			ATP2C2	1.12842024693937	1.71581E-14	5.9629128E-13	FALSE	TRUE
CIB2	1.52395388710911	7.26798541987654E-29	2.52026199262371E-27	TRUE	FALSE			ALDH9A1	-0.61901794469315	1.752918E-14	6.0784563E-13	FALSE	FALSE
LRGUK	-0.894568183952799	7.68126586625791E-29	2.65771798972524E-27	FALSE	FALSE			ZC3H7B	-0.576430079623263	1.810997E-14	6.2660483E-13	FALSE	FALSE
INHBE	-1.20845350356851	8.02225298875896E-29	2.76961247372878E-27	FALSE	FALSE			FBXO7	-0.496789319726267	1.857189E-14	6.4117808E-13	FALSE	FALSE
TULP3	-0.699491080076886	8.1363135941149E-29	2.8028443087998E-27	FALSE	FALSE			EMC1	-0.460888588758535	1.896813E-14	6.5199842E-13	FALSE	FALSE
STT3A	-0.932765153629229	8.49520479964013E-29	2.92008753626058E-27	FALSE	FALSE			PSMD11	0.309874647511447	1.895895E-14	6.5199842E-13	FALSE	FALSE
CALU	-1.30245745199097	8.59994962268449E-29	2.94965156666497E-27	FALSE	FALSE			CHDH	1.34272555793284	1.909945E-14	6.5365806E-13	FALSE	FALSE
PTPDC1	-0.816740495994755	8.6305874528675E-29	2.95372474501072E-27	FALSE	FALSE			PARP11	0.550333230625618	1.909363E-14	6.5365806E-13	FALSE	FALSE
MANEA	1.20936293599673	9.07947594454255E-29	3.1006114922979E-27	FALSE	FALSE			ZFP3	0.649509295208336	1.930388E-14	6.5922135E-13	FALSE	FALSE
FLRT3	1.99719995002307	9.48516788837387E-29	3.23214281529589E-27	FALSE	FALSE			GLIS1	0.492000924726309	1.936497E-14	6.5987603E-13	FALSE	FALSE
FAAH	1.24503087679923	1.01050999800755E-28	3.43595224592501E-27	FALSE	FALSE			ZFAND5	0.976054899931037	1.945561E-14	6.6153293E-13	FALSE	FALSE
KCNT2	-2.46995355868734	1.19931841570609E-28	4.0691529781166E-27	FALSE	FALSE			EMID1	0.608645824282883	2.090804E-14	7.0938638E-13	FALSE	FALSE
TMCC3	1.78350497436974	1.31607009489906E-28	4.45567559225719E-27	FALSE	FALSE			SCAPER	-0.444812739424251	2.118996E-14	7.1740543E-13	FALSE	FALSE
MAPK3	1.04492182064364	1.35077773067819E-28	4.56336777125894E-27	FALSE	FALSE			HMGCL	-0.462004755581908	2.178996E-14	7.3613591E-13	FALSE	FALSE
TBC1D4	-2.41897172431846	1.39634582678468E-28	4.70721035354843E-27	FALSE	FALSE			TRAK1	0.544052567816248	2.243438E-14	7.5628358E-13	FALSE	FALSE
KCNA3	2.24146215908256	1.44921383414587E-28	4.87499431430737E-27	FALSE	FALSE			STYX	0.413251469356556	2.323327E-14	7.8154138E-13	FALSE	FALSE
SLC52A1	-1.18427964175668	1.47311896536715E-28	4.94484261658315E-27	FALSE	FALSE			APOL4	-1.87917176215015	2.434075E-14	8.1705007E-13	TRUE	FALSE
SEC16B	-1.42731757061155	1.59817409534874E-28	5.35320314533514E-27	TRUE	FALSE			ISYNA1	0.844667363182577	2.458139E-14	8.2337187E-13	FALSE	FALSE
FBXO16	-1.10180248984959	1.75517291516771E-28	5.86660025551704E-27	FALSE	FALSE			EPHA1	0.938184973062659	2.565269E-14	8.5720424E-13	FALSE	FALSE
WNT5B	-1.69594087925252	1.85864107073276E-28	6.19927677469193E-27	FALSE	FALSE			EIF2AK4	-0.462347426636662	2.570034E-14	8.5720424E-13	FALSE	FALSE
RPS6KA2	-1.44038251514321	1.94684153623123E-28	6.47973071984953E-27	FALSE	FALSE			XRCC6	-0.431287255764007	2.814064E-14	9.3661331E-13	FALSE	FALSE
CDH8	3.57541498674651	1.98925929398529E-28	6.60694284076171E-27	FALSE	FALSE			TNFRSF21	-1.0414743957364	2.83046E-14	9.4008284E-13	FALSE	FALSE
FKBP11	-2.13945041327385	2.1498994169699E-28	7.12544558344361E-27	FALSE	FALSE			PAH	1.30152265063357	2.994573E-14	9.9249618E-13	FALSE	FALSE
FNTA	-0.783674199939242	2.21918336517219E-28	7.31739340954882E-27	FALSE	FALSE			VPS35	-0.506235606564015	3.048821E-14	1.0083526E-12	FALSE	FALSE
FOXE1	-1.39423525966093	2.21783842212996E-28	7.31739340954882E-27	FALSE	FALSE			CSPG5	0.847476316778222	3.334641E-14	1.09836543E-12	FALSE	FALSE
KDELR2	-1.25328427918638	2.22374863719425E-28	7.31739340954882E-27	FALSE	FALSE			GOLM1	0.574758198942532	3.334934E-14	1.09836543E-12	FALSE	FALSE
KCNAB3	-1.00384730706021	2.2264063032293E-28	7.31739340954882E-27	FALSE	FALSE			IPO7	0.52916512653358	3.368787E-14	1.10719845E-12	FALSE	FALSE
RXRA	-1.43699056753612	2.23610408828494E-28	7.33395555455621E-27	FALSE	FALSE			SLC39A7	-0.627288597992396	3.376416E-14	1.10739421E-12	FALSE	FALSE
OSBPL3	-1.60987415877918	2.47538368769064E-28	8.10186390754963E-27	FALSE	TRUE			DDX19A	-0.410285703515601	3.722646E-14	1.21841195E-12	FALSE	FALSE
RERG	1.98148110508247	2.53623726441943E-28	8.28381395306121E-27	FALSE	FALSE			HSF4	-0.997472934991295	3.806909E-14	1.24340601E-12	FALSE	FALSE
CAMK2N1	1.37617550148233	2.68800008281026E-28	8.76132200904387E-27	FALSE	FALSE			VWA5B2	1.11207540529987	3.893973E-14	1.26875187E-12	FALSE	FALSE
RALGDS	-1.24183051493675	2.8308902916675E-28	9.20799707886808E-27	FALSE	FALSE			LIG1	0.659202378819198	3.900628E-14	1.26875187E-12	FALSE	FALSE
BTN3A1	-1.14694697182767	2.88650997311264E-28	9.36955185705407E-27	FALSE	FALSE			MARVELD3	0.666828336980244	4.090075E-14	1.32762985E-12	FALSE	FALSE
TNFAIP8L1	-1.62290961767108	2.97613571773281E-28	9.64059765519909E-27	FALSE	FALSE			CDYL2	1.38457974626198	4.450477E-14	1.44164336E-12	FALSE	FALSE
MAX	-0.666476254846198	2.99478812838356E-28	9.68109846101487E-27	FALSE	FALSE			PDE7B	-1.02795889398763	4.647351E-14	1.50232545E-12	FALSE	FALSE
EIF2S2	-0.986834288870335	3.33503892096579E-28	1.07589175681894E-26	FALSE	FALSE			GEMIN4	0.472380220607333	4.73091E-14	1.52620324E-12	FALSE	FALSE
TBC1D20	-0.734287979158772	3.43837113756555E-28	1.10695862614917E-26	FALSE	FALSE			ZNF385A	0.912548617788509	4.749322E-14	1.52900981E-12	FALSE	FALSE
AMOTL1	-2.17786686509006	3.70180286127414E-28	1.18933637642936E-26	FALSE	FALSE			PLEKHB2	-0.681339117123595	4.899961E-14	1.57428756E-12	FALSE	FALSE
KLHL35	-1.37496053219123	3.93039550194703E-28	1.26020807305809E-26	FALSE	FALSE			EVPL	0.751728367300414	5.021572E-14	1.61007355E-12	FALSE	TRUE
STK17A	-1.17682444302445	4.12746049451733E-28	1.32070346677208E-26	FALSE	FALSE			BHMT2	0.972959233523264	5.308615E-14	1.69864889E-12	FALSE	FALSE
IGSF5	1.24076038830465	4.35728421582346E-28	1.39141430851336E-26	FALSE	FALSE			FKBP10	-1.42010406086112	5.378691E-14	1.71758091E-12	FALSE	FALSE
RPGR	-1.52935854194648	4.69536554236399E-28	1.49633886100073E-26	FALSE	FALSE			XPO6	-0.476990815916286	5.714832E-14	1.82122682E-12	FALSE	FALSE
TMF1	-0.999364885027725	4.95922074195364E-28	1.57723256849649E-26	FALSE	FALSE			TTC9B	0.658298426549758	5.83834E-14	1.85682786E-12	FALSE	FALSE
ZNF460	-0.771261492306071	4.97673808779322E-28	1.57961265556711E-26	FALSE	FALSE			DAB1	-1.03754860516216	5.869235E-14	1.86289053E-12	FALSE	FALSE
DHX36	-1.02286991862458	5.02713796440303E-28	1.59239905379471E-26	FALSE	FALSE			OCLN	1.05933431534444	6.06167E-14	1.92009802E-12	FALSE	FALSE
MBNL3	2.14473037832871	5.04574919148056E-28	1.59508493015017E-26	TRUE	FALSE			GNAO1	-0.640588282051605	6.25047E-14	1.97592677E-12	FALSE	FALSE
RAB8A	-0.672607740448156	5.30157942168221E-28	1.67260049770627E-26	FALSE	FALSE			CCNE1	0.639838754607591	6.441723E-14	2.02824077E-12	FALSE	FALSE
ATP1A3	2.1528547700979	5.35087498724854E-28	1.68477649848508E-26	FALSE	FALSE			KSR1	0.630843367378444	6.439362E-14	2.02824077E-12	FALSE	FALSE
TMIE	1.34132636691369	5.41606865740591E-28	1.7018995783142E-26	FALSE	FALSE			THAP7	-0.55904906077465	6.85238E-14	2.15323379E-12	FALSE	FALSE
ALDH1A2	-2.33576103032353	5.55769437370114E-28	1.7429239546848E-26	TRUE	FALSE			C6orf89	-0.434683301280843	7.71164E-14	2.41841341E-12	FALSE	FALSE
FOLR1	3.16624791821004	5.69221983358866E-28	1.78156295904943E-26	FALSE	TRUE			FAM83G	0.830333000679487	7.764411E-14	2.43012168E-12	FALSE	FALSE
DPYSL2	1.01173695199257	5.9927533927079E-28	1.87190310836112E-26	FALSE	FALSE			KLC3	0.667125133992358	7.952313E-14	2.48399338E-12	FALSE	FALSE
STMN2	3.74075148836313	6.47083366046042E-28	2.01723434290353E-26	TRUE	FALSE			OCA2	0.74025963678724	7.969436E-14	2.48441239E-12	FALSE	TRUE
DRAM1	-1.13056853822086	6.60289638087218E-28	2.05433592340061E-26	FALSE	FALSE			PALM	1.2801942723366	8.455138E-14	2.63061719E-12	FALSE	FALSE
BNIP3	-1.1133387090287	6.99553238369928E-28	2.16998554856935E-26	FALSE	FALSE			NDRG4	-1.00760602254237	8.727449E-14	2.70998477E-12	FALSE	FALSE
CHST4	1.2170744317867	7.00217657799168E-28	2.16998554856935E-26	FALSE	FALSE			AKR1B1	0.549236674723146	8.826244E-14	2.73526678E-12	FALSE	FALSE
AGGF1	-0.647090110776386	7.05560795103118E-28	2.18224825094467E-26	FALSE	FALSE			TOM1	-0.601664605165501	8.897244E-14	2.7518528E-12	FALSE	FALSE
BHLHA15	-0.56394430368149	7.70419410289611E-28	2.3781789757234E-26	FALSE	FALSE			LDLRAP1	-0.912566989716362	8.950516E-14	2.76290133E-12	FALSE	FALSE
FGF14	-2.59975650479236	8.01275244128332E-28	2.4685863343077E-26	FALSE	FALSE			ATXN2L	-0.570181875574694	9.180217E-14	2.82826123E-12	FALSE	FALSE
ASAP3	1.58451666044814	9.17581155032683E-28	2.82138283665616E-26	TRUE	FALSE			FAM110C	0.75094154789489	9.25209E-14	2.844837E-12	FALSE	FALSE
ATP8A1	1.34312062895272	1.03858546778487E-27	3.18722242092342E-26	FALSE	FALSE			COPA	-0.552478814076925	1.0013925E-13	3.07308434E-12	FALSE	FALSE
ARMCX2	-1.36069478930371	1.09509013511182E-27	3.35408638075203E-26	FALSE	FALSE			FCHO1	0.773321395976587	1.01839E-13	3.11916619E-12	FALSE	FALSE
NKX3-1	-0.928130009024167	1.10704834354471E-27	3.38412855775232E-26	FALSE	FALSE			ACADS	0.795806763831413	1.0625673E-13	3.24815471E-12	FALSE	FALSE
AKR7A2	0.851326329911178	1.13468903259167E-27	3.46190105428113E-26	FALSE	FALSE			DKK3	1.72970100063336	1.0927269E-13	3.33387595E-12	FALSE	FALSE
LPP	1.2953142763686	1.14062621436107E-27	3.47328404113855E-26	FALSE	FALSE			ULBP2	0.580155967895453	1.1349872E-13	3.4561128E-12	FALSE	FALSE
LUZP1	0.93728069046759	1.19073959515773E-27	3.61191010531179E-26	FALSE	FALSE			SCNN1G	0.740591995746535	1.2420201E-13	3.77473416E-12	FALSE	FALSE
PLCD3	2.04810979778517	1.18912537576464E-27	3.61191010531179E-26	FALSE	FALSE			DAPK2	0.916903752655377	1.2552001E-13	3.80011841E-12	FALSE	FALSE
ADD3	1.00661970849976	1.20348414216725E-27	3.64354824041134E-26	FALSE	FALSE			RFX7	-0.516393417663644	1.2538842E-13	3.80011841E-12	FALSE	FALSE
ACER3	1.24586237040039	1.21092763822504E-27	3.65904679627193E-26	FALSE	FALSE			ZNF827	-0.615947489185767	1.2629479E-13	3.81623599E-12	FALSE	FALSE
FBN1	1.72033641748956	1.24038056926063E-27	3.74086423407472E-26	FALSE	FALSE			CYP11A1	1.04764988377727	1.297269E-13	3.91243408E-12	FALSE	TRUE
MCU	1.23394056728208	1.26988573278343E-27	3.82252602126377E-26	FALSE	FALSE			PITPNB	-0.476565724648272	1.342251E-13	4.0403551E-12	FALSE	FALSE
SCGB2A1	-2.30790314170842	1.27685628969778E-27	3.83617339097561E-26	FALSE	FALSE			WDR24	-0.608787302429546	1.3708517E-13	4.11857225E-12	FALSE	FALSE
GOT2	0.743402567784432	1.31849959977971E-27	3.95374079987277E-26	FALSE	FALSE			PEX1	0.623510559829027	1.3807172E-13	4.1403106E-12	FALSE	FALSE
LRRC41	0.695421254878944	1.36500403586481E-27	4.08541036817865E-26	FALSE	FALSE			ZC2HC1A	-0.567065843341271	1.4024085E-13	4.19736075E-12	FALSE	FALSE
ARG2	-2.08119562714109	1.38459705554995E-27	4.13618813008024E-26	FALSE	FALSE			TEX15	1.41027542246755	1.4421197E-13	4.30802474E-12	FALSE	FALSE
TMEM229B	1.71788244961981	1.40616747352774E-27	4.1926694196491E-26	FALSE	FALSE			EIF4ENIF1	-0.386449747815439	1.4901339E-13	4.44302612E-12	FALSE	FALSE
VPS35	0.851898249370413	1.47564196032774E-27	4.39149931596213E-26	FALSE	FALSE			IFRD1	0.55332857349863	1.5559414E-13	4.63046989E-12	FALSE	FALSE
ACTA1	-1.49697427696058	1.57936248184992E-27	4.69130255693648E-26	FALSE	FALSE			LDHD	-0.785882074894188	1.573214E-13	4.67303939E-12	FALSE	FALSE
ASAP2	-2.0217695380264	1.60893038468602E-27	4.77013014051074E-26	FALSE	FALSE			SH3GL3	1.29858221088573	1.6325366E-13	4.84011743E-12	FALSE	TRUE
KSR2	-1.22047503729563	1.762367520067E-27	5.21521651661933E-26	FALSE	FALSE			ZNF600	0.603567918025028	1.6577348E-13	4.90558627E-12	FALSE	FALSE
AK5	-1.66992846504923	1.83311523454644E-27	5.41439646106277E-26	FALSE	FALSE			FZD3	1.78825045761312	1.6701426E-13	4.93303108E-12	FALSE	FALSE
FRMD5	-1.35354729907194	1.94133844030484E-27	5.72331293365526E-26	FALSE	FALSE			FARP1	0.738425370436569	1.6866578E-13	4.97248194E-12	FALSE	FALSE
SMURF1	-0.896466397601875	2.00351082946831E-27	5.89556467071393E-26	FALSE	FALSE			SEC23IP	-0.408608844405307	1.7278903E-13	5.07503314E-12	FALSE	FALSE
SLC17A5	-1.13173115390843	2.11466735345228E-27	6.21104629578345E-26	FALSE	FALSE			ARMCX2	0.678299907713914	1.7273563E-13	5.07503314E-12	FALSE	FALSE
EDEM2	-0.989060273482025	2.14719241023852E-27	6.29483242353539E-26	FALSE	FALSE			GPR12	1.42468573240384	1.7549482E-13	5.14490691E-12	FALSE	FALSE
RGS9BP	-0.644120976211132	2.23393330358507E-27	6.53695390303713E-26	FALSE	FALSE			PPP1R14C	1.25108740825214	1.8626764E-13	5.45057892E-12	FALSE	FALSE
TRIM71	-1.29218350418872	2.25512281102292E-27	6.58671584674098E-26	FALSE	FALSE			AKAP13	-0.678684973935759	1.9426363E-13	5.67401176E-12	FALSE	FALSE
STK3	-0.902770298210717	2.2905577250479E-27	6.67782412322761E-26	FALSE	FALSE			CSDE1	-0.53535309093337	1.9877953E-13	5.79515945E-12	FALSE	FALSE
DUSP3	-0.918896682801491	2.34351646394885E-27	6.81958959185708E-26	FALSE	FALSE			RYK	0.54196917444235	2.023432E-13	5.88814969E-12	FALSE	FALSE
LRRC28	0.99593933108772	2.63742453275102E-27	7.66069638728771E-26	FALSE	FALSE			HEXA	-0.598290305446558	2.0998655E-13	6.09929572E-12	FALSE	FALSE
FAM114A1	-1.54507653151854	2.66465815659124E-27	7.72554573834546E-26	FALSE	FALSE			RAP1GDS1	-0.581076158580004	2.1841396E-13	6.33239591E-12	FALSE	FALSE
CTCFL	-1.05389526788818	2.85786569204251E-27	8.27047418930612E-26	TRUE	FALSE			JAM3	0.660962951916704	2.1985226E-13	6.36237905E-12	FALSE	FALSE
MTHFD2	-1.62550386346501	2.92995455448603E-27	8.46353661491258E-26	FALSE	FALSE			ASS1	0.937587807306367	2.2186752E-13	6.40891811E-12	FALSE	FALSE
TMEM231	0.918800013870548	2.94134174258859E-27	8.48086869113042E-26	FALSE	FALSE			PAPSS1	-0.454226014238054	2.3488334E-13	6.77246953E-12	FALSE	FALSE
DNAI2	-1.00038576844746	3.2253251825488E-27	9.26580931237885E-26	FALSE	FALSE			OTOS	-1.96345636976524	2.3753931E-13	6.82405345E-12	TRUE	FALSE
MPO	-1.25273501589874	3.22534682283149E-27	9.26580931237885E-26	FALSE	FALSE			ASF1B	0.756094925801844	2.374802E-13	6.82405345E-12	FALSE	FALSE
INTS8	-0.951473894978035	3.31132623607302E-27	9.49548432322359E-26	FALSE	FALSE			ULK1	0.764043557939144	2.6609295E-13	7.63042126E-12	FALSE	FALSE
ZNF10	-0.899629501718598	3.35317024054179E-27	9.59799256306352E-26	FALSE	FALSE			ADAP1	0.676444347015956	2.7422083E-13	7.84919719E-12	FALSE	FALSE
JMJD6	-0.810015238389315	3.54967273607476E-27	1.01420141350317E-25	FALSE	FALSE			GRAMD1C	1.92397136434934	2.8383991E-13	8.08045524E-12	FALSE	FALSE
CDK7	-0.715069220327739	3.64103235809363E-27	1.03841979009906E-25	FALSE	FALSE			SPINK2	0.59667058247026	2.8313098E-13	8.08045524E-12	FALSE	FALSE
GOLGA3	-1.18842046245733	3.96327945818875E-27	1.12828044322361E-25	FALSE	FALSE			VPS41	0.425847507148014	2.8333682E-13	8.08045524E-12	FALSE	FALSE
VEPH1	-2.29076262414327	4.65557593958033E-27	1.32223214510997E-25	FALSE	FALSE			SLC6A5	0.979212250012509	2.9458342E-13	8.37116758E-12	FALSE	FALSE
TMEM132A	1.75047771670388	4.66136594382287E-27	1.32223214510997E-25	FALSE	FALSE			UPP1	0.761224799156306	2.9526115E-13	8.37530859E-12	FALSE	TRUE
MTFR1	-0.987131681320007	4.76951455754215E-27	1.35047603739903E-25	FALSE	FALSE			ZC3H7A	-0.364367667670383	3.2031234E-13	9.06956328E-12	FALSE	FALSE
NCR3LG1	-1.02931541115731	4.79111307465788E-27	1.35415607063445E-25	FALSE	FALSE			SOWAHB	0.745789963547558	3.2341916E-13	9.14109116E-12	FALSE	FALSE
CLINT1	-0.652806767346895	4.97793975031145E-27	1.4024740997193E-25	FALSE	FALSE			RDH12	0.734771525200158	3.2822139E-13	9.26019595E-12	FALSE	FALSE
CABYR	-1.51197335572645	4.97988326077044E-27	1.4024740997193E-25	FALSE	FALSE			UBE3A	-0.467020773243243	3.3307426E-13	9.38030071E-12	FALSE	FALSE
MRRF	-0.735859423566497	5.07430346219506E-27	1.42651356080959E-25	FALSE	FALSE			PROX1	1.40040106912745	3.4138184E-13	9.597097E-12	FALSE	FALSE
GK5	-0.960432351281029	5.13435593096181E-27	1.44082291303265E-25	FALSE	FALSE			ACVR1C	1.79852362750694	3.4253361E-13	9.6123112E-12	FALSE	FALSE
FUS	0.773561552144199	5.16596144499868E-27	1.4471126517547E-25	FALSE	FALSE			ZNF285	0.657456902346788	3.4474239E-13	9.65708088E-12	FALSE	FALSE
MRPL28	1.00574086969412	5.4398166474802E-27	1.52111960002275E-25	FALSE	FALSE			DLC1	0.945949498507937	3.5745591E-13	9.99543221E-12	FALSE	FALSE
ALDOA	1.01483346507708	5.55692148491107E-27	1.55111019391764E-25	FALSE	FALSE			DMXL2	-0.602177416926008	3.7780699E-13	1.054577207E-11	FALSE	FALSE
OSBPL9	0.839758501210748	5.78090286406368E-27	1.61077440334433E-25	FALSE	FALSE			LETM2	0.599577124845668	3.8683403E-13	1.077863379E-11	FALSE	FALSE
COL4A3	-2.16490535832344	5.82479115980493E-27	1.62013581676341E-25	FALSE	FALSE			ASIC2	-1.80666014028912	3.9030925E-13	1.085625172E-11	FALSE	FALSE
FSHB	5.02719217815214	5.94694225077784E-27	1.65119421259251E-25	FALSE	FALSE			DCAF6	-0.571137100854447	4.0290221E-13	1.118675399E-11	FALSE	FALSE
SNAP91	0.811281966898423	6.04083968994685E-27	1.67431231054284E-25	FALSE	FALSE			ULBP1	0.543269701291763	4.0755828E-13	1.127766684E-11	FALSE	FALSE
GCLC	1.09541820835851	6.08253617799207E-27	1.68290627504621E-25	FALSE	FALSE			SPATA13	0.797587405458602	4.0760925E-13	1.127766684E-11	FALSE	FALSE
YWHAB	0.78775283007246	6.18129057411871E-27	1.70722907909387E-25	FALSE	FALSE			LRRC73	0.619787899237914	4.2103286E-13	1.162863219E-11	FALSE	FALSE
JPH4	1.7048601721575	6.36444739787941E-27	1.75473722215088E-25	FALSE	FALSE			CDO1	0.781561566397436	4.2844711E-13	1.181268449E-11	FALSE	FALSE
CBX7	1.10379633297157	6.74778582750037E-27	1.85717469025067E-25	FALSE	FALSE			BCL2L10	0.612827248624798	4.4969306E-13	1.237677938E-11	FALSE	FALSE
DNAJC11	0.642936121617883	7.37649615684525E-27	2.02666979052731E-25	FALSE	FALSE			CYB5R3	-0.534630710457653	4.5152675E-13	1.240555962E-11	FALSE	FALSE
ZNF300	-1.37852352803281	7.9052046759096E-27	2.16814698977081E-25	FALSE	FALSE			ST14	1.60142393092026	4.8026932E-13	1.317226461E-11	FALSE	FALSE
ZNF385B	1.71482947818571	8.2677221121275E-27	2.26363042106475E-25	FALSE	FALSE			NRTN	0.655162646362454	4.813594E-13	1.317920168E-11	FALSE	FALSE
KDELR3	-2.08354048938382	8.8613683888881E-27	2.42195351642822E-25	FALSE	FALSE			KCNK13	0.506149266064047	4.827613E-13	1.319463747E-11	FALSE	FALSE
SNRPN	1.1365298593366	8.97497416903451E-27	2.44875248428268E-25	FALSE	FALSE			FZD5	1.02689868911702	4.9010562E-13	1.337215372E-11	FALSE	FALSE
CORO1C	-1.24904655945864	9.11983467631505E-27	2.48397157974443E-25	FALSE	FALSE			SERP1	-0.474160013828917	4.9355035E-13	1.344284281E-11	FALSE	FALSE
FANCC	-0.956237390430996	9.34828075222325E-27	2.54179592197324E-25	FALSE	FALSE			VKORC1	-0.62339608961794	5.0802404E-13	1.3813165E-11	FALSE	FALSE
SLC10A4	2.96436355894067	9.67727445910712E-27	2.62671261740902E-25	FALSE	FALSE			LMAN1	-0.659742561085774	5.1031348E-13	1.385149161E-11	FALSE	FALSE
NPAS2	-1.6530534429678	9.89155657311686E-27	2.68025430517347E-25	FALSE	FALSE			TLE4	-2.08494019788436	5.3179056E-13	1.440960217E-11	FALSE	FALSE
SEMA6D	1.86903381881684	9.94726316578674E-27	2.69071759482785E-25	FALSE	FALSE			SRSF12	0.59581178605458	5.3441349E-13	1.445579299E-11	FALSE	FALSE
TBL2	-0.856554675998532	1.02091886347258E-26	2.75683116083172E-25	FALSE	FALSE			PHYHIP	-1.27198321056402	5.5755845E-13	1.50559909E-11	FALSE	FALSE
GNMT	-1.93685244844076	1.11509629371341E-26	3.00598646437161E-25	FALSE	FALSE			GNPTAB	0.694989472100269	5.6890899E-13	1.533618872E-11	FALSE	FALSE
SLC9B2	0.799946782136595	1.15348663884669E-26	3.10416071031854E-25	FALSE	FALSE			EIF4G3	-0.399269397336526	5.7148263E-13	1.537923264E-11	FALSE	FALSE
SLC51A	-1.35185097251822	1.17662681113641E-26	3.16103001496936E-25	FALSE	FALSE			GATC	0.367416994463061	5.8388316E-13	1.568613068E-11	FALSE	FALSE
GSTM2	1.82283657590749	1.18718140282458E-26	3.18395175888711E-25	FALSE	FALSE			STXBP2	1.0747286580423	6.0800472E-13	1.630633434E-11	FALSE	FALSE
MAPK8IP2	1.18715431829109	1.19088503327762E-26	3.18845290457307E-25	FALSE	FALSE			WDR25	-0.547302425852776	6.2540721E-13	1.674453343E-11	FALSE	FALSE
NSF	-1.06183614595117	1.50814709470126E-26	4.03102881356231E-25	FALSE	FALSE			CELF5	1.62628144416011	6.2923825E-13	1.681850205E-11	FALSE	FALSE
C3orf18	0.956052716384793	1.57128152334529E-26	4.19265847830931E-25	FALSE	FALSE			OLFM2	1.195045195158	6.5277831E-13	1.741811677E-11	FALSE	FALSE
LRAT	-1.9939824079549	1.58553600272779E-26	4.22353524381448E-25	FALSE	FALSE			C11orf16	0.932517515316767	6.7161121E-13	1.789031347E-11	FALSE	FALSE
HABP4	-0.833055297300242	1.60653986569332E-26	4.2722562678395E-25	FALSE	FALSE			UBA6	-0.56010676020929	6.815633E-13	1.812474825E-11	FALSE	FALSE
PPARGC1A	-1.5501919029992	1.68254317062691E-26	4.46682582380768E-25	FALSE	FALSE			TC2N	1.23735956138805	6.9147475E-13	1.832640917E-11	FALSE	FALSE
SSR3	-1.09177102015597	1.70606676922843E-26	4.52165137171098E-25	FALSE	FALSE			EPOR	0.877386753540964	6.9037252E-13	1.832640917E-11	FALSE	FALSE
TULP4	-0.960297255680378	1.71419637695881E-26	4.53556194327103E-25	FALSE	FALSE			PTPRG	-1.06684073586437	7.1021264E-13	1.876006606E-11	FALSE	FALSE
CCHCR1	1.21482809499711	1.71955278182684E-26	4.54210057790267E-25	FALSE	FALSE			ZFHX3	-0.498190567307689	7.1022038E-13	1.876006606E-11	FALSE	FALSE
LIG4	-0.920256425732353	1.73387787260662E-26	4.57226789756214E-25	FALSE	FALSE			ZNF43	0.459496890641271	7.3749185E-13	1.94477959E-11	FALSE	FALSE
KIF1A	1.18340353508863	1.83295067641907E-26	4.82544188944238E-25	FALSE	FALSE			SPRY2	-1.02642879168433	7.6852106E-13	2.023215221E-11	FALSE	FALSE
ITGB6	2.05231518186431	1.86356750999596E-26	4.89785364104614E-25	FALSE	FALSE			FRAT1	0.690926642985553	7.7419167E-13	2.034741144E-11	FALSE	FALSE
TXNDC16	1.05460319702624	1.89100119241492E-26	4.96167196203134E-25	FALSE	FALSE			ASB7	-0.387078363473938	8.0662129E-13	2.116439829E-11	FALSE	FALSE
TMEM241	-0.848120839366335	2.05824957096337E-26	5.3915179693305E-25	FALSE	TRUE			MAP3K15	1.69162412493706	8.2151767E-13	2.151938894E-11	FALSE	FALSE
MYO15A	-2.41637448328623	2.11160056673374E-26	5.52208101695836E-25	FALSE	FALSE			DNAJA3	-0.36203053956874	8.4022508E-13	2.19667447E-11	FALSE	FALSE
DIS3L	0.61072128986355	2.16622176035322E-26	5.65552722607641E-25	FALSE	FALSE			ATP6V1E1	-0.486943032321634	8.4138646E-13	2.19667447E-11	FALSE	FALSE
LRIF1	-1.25123790298719	2.1732321804619E-26	5.66443612864431E-25	FALSE	FALSE			RILPL1	0.571245447854166	8.5095429E-13	2.217975715E-11	FALSE	FALSE
GRIK4	2.30897590714216	2.1904098044095E-26	5.69977215716012E-25	FALSE	FALSE			ZNF117	0.721528995708427	8.6982008E-13	2.26340125E-11	FALSE	FALSE
TMEM45B	-1.76652223362561	2.21587588925553E-26	5.756523782929E-25	FALSE	FALSE			DRG1	-0.428331479768322	8.7277894E-13	2.267352954E-11	FALSE	FALSE
NMRK1	-1.0543564782511	2.23100882866124E-26	5.78628863090839E-25	FALSE	FALSE			NEGR1	-0.725035475822429	8.9653536E-13	2.325231657E-11	FALSE	FALSE
TIMP4	-2.16166651481669	2.23997724657214E-26	5.79999371591862E-25	FALSE	FALSE			BLVRA	0.8322596590638	9.0044089E-13	2.327691447E-11	FALSE	FALSE
CTNNA2	-1.50623512796454	2.24462637916823E-26	5.80248819166593E-25	FALSE	FALSE			SSH3	0.728681640878612	9.0004224E-13	2.327691447E-11	FALSE	FALSE
SLC12A1	1.82331262622304	2.36849720388437E-26	6.1126641771724E-25	FALSE	FALSE			ZNF77	0.434939866046151	9.0587391E-13	2.337897202E-11	FALSE	FALSE
IKBIP	-1.26879193719146	2.39485231148138E-26	6.17056627490204E-25	FALSE	FALSE			M1AP	0.775966442269469	9.2937597E-13	2.394626174E-11	FALSE	FALSE
BANF2	-0.409953574217084	2.47595155640919E-26	6.36910218178919E-25	FALSE	FALSE			TBL1XR1	-0.619214800175683	9.3401769E-13	2.402653676E-11	FALSE	FALSE
DPYD	1.58705134649103	2.48029527021505E-26	6.369867608319E-25	FALSE	FALSE			CD59	0.657274401789878	9.3706113E-13	2.406550316E-11	FALSE	FALSE
CACNG8	2.73348627956007	2.53273196759836E-26	6.49394126480471E-25	FALSE	FALSE			TERF2	-0.407301081895319	9.4024147E-13	2.410785252E-11	FALSE	FALSE
GATAD1	-0.8525301961107	2.83545792229723E-26	7.25193553165956E-25	FALSE	FALSE			CCPG1	-0.638251713099338	9.5136978E-13	2.435351944E-11	FALSE	FALSE
ZFP90	0.728835677854004	2.83757370736346E-26	7.25193553165956E-25	FALSE	FALSE			LRRTM3	-2.07076998273904	9.6212766E-13	2.458892171E-11	FALSE	FALSE
SRP54	-0.577001624536188	3.00571915957601E-26	7.66921178755352E-25	FALSE	FALSE			DDN	0.534544682442084	9.7094299E-13	2.477399585E-11	FALSE	FALSE
SMARCD3	1.38873968656337	3.0227497315986E-26	7.70018592630369E-25	FALSE	FALSE			IL10RB	0.492959130001615	9.7731276E-13	2.489617283E-11	FALSE	FALSE
SMCHD1	1.17714771117082	3.04875606389313E-26	7.75388799900962E-25	FALSE	FALSE			MAP7D1	-0.55622945708109	9.8521278E-13	2.505687354E-11	FALSE	FALSE
AMHR2	2.32677563595841	3.07865644482858E-26	7.81730458240907E-25	FALSE	FALSE			ZNF677	0.793074945250754	9.8906966E-13	2.511439302E-11	FALSE	FALSE
NPNT	2.01640217315014	3.17926744288013E-26	8.05977574126601E-25	FALSE	FALSE			MAST4	0.655878680681452	9.9863808E-13	2.531652064E-11	FALSE	FALSE
TVP23A	1.02970013141576	3.20628198014061E-26	8.11519247803113E-25	FALSE	FALSE			PPP2R5D	0.355435048538598	1.00694071E-12	2.548596087E-11	FALSE	FALSE
EPHA7	2.64111948945975	3.22356035448677E-26	8.14582835645027E-25	FALSE	FALSE			ZNF823	0.482000790727216	1.01543856E-12	2.565979022E-11	FALSE	FALSE
PGM3	-0.850584037109735	3.44652347803696E-26	8.69529152479741E-25	FALSE	FALSE			SLC9A7	0.45881452724463	1.02453143E-12	2.584807424E-11	FALSE	FALSE
PHACTR3	-2.66356243737862	3.49693793657074E-26	8.80836702966931E-25	FALSE	FALSE			PSMD7	-0.410731114230878	1.02747519E-12	2.588086717E-11	FALSE	FALSE
SLC35F3	-1.64625195006619	3.72961193414338E-26	9.36646239312183E-25	FALSE	FALSE			ARHGAP36	2.02767835978039	1.04008453E-12	2.61566306E-11	FALSE	FALSE
SLC32A1	2.76043988320208	3.73040203295902E-26	9.36646239312183E-25	FALSE	FALSE			GNAL	0.810498983648031	1.0419511E-12	2.616178018E-11	FALSE	FALSE
OSTF1	-1.0622573372765	4.10193196578197E-26	1.02829163912907E-24	FALSE	FALSE			CADM2	-2.61719877022305	1.07748352E-12	2.701086467E-11	FALSE	FALSE
ZKSCAN5	-0.633254177287198	4.14176829703181E-26	1.03662731796775E-24	FALSE	FALSE			MAP2K1	-0.468559299718814	1.08795496E-12	2.723000778E-11	FALSE	FALSE
GNB5	0.728535984841739	4.16513617253828E-26	1.04082125022651E-24	FALSE	FALSE			UBR1	-0.47064515219093	1.11181169E-12	2.778293889E-11	FALSE	FALSE
NCOA7	-1.25979544214665	4.23222553614743E-26	1.05591008899475E-24	FALSE	FALSE			CMIP	-0.746422440970956	1.14889722E-12	2.866416638E-11	FALSE	FALSE
GPR150	-1.09607111513927	4.68112147413637E-26	1.16605847100204E-24	FALSE	FALSE			L3MBTL2	-0.462915308145838	1.15368757E-12	2.873813843E-11	FALSE	FALSE
ZNF417	-0.859596428512188	4.9062751641425E-26	1.2202131107282E-24	FALSE	FALSE			SPATA6	-0.591884150259097	1.20577021E-12	2.998805748E-11	FALSE	FALSE
ORMDL2	-0.931838430490648	5.0392422358395E-26	1.25130584414544E-24	FALSE	FALSE			TRPS1	-1.09895455333226	1.22960625E-12	3.053263601E-11	FALSE	FALSE
CLGN	-1.29435938821311	5.25006975724485E-26	1.30160390847725E-24	FALSE	FALSE			TMEM219	-0.468963811169315	1.23551895E-12	3.06311415E-11	FALSE	FALSE
GATA2	3.07955784002418	5.53661057812073E-26	1.36976088900159E-24	FALSE	FALSE			VSTM5	0.693974183517837	1.24755699E-12	3.088095858E-11	FALSE	FALSE
AGPAT5	-0.890606099013255	5.54238510000642E-26	1.36976088900159E-24	FALSE	FALSE			KCTD11	0.509137594538505	1.25573382E-12	3.103456436E-11	FALSE	FALSE
SPCS3	-1.14870240965888	5.70347678902195E-26	1.40736418635694E-24	FALSE	FALSE			SOWAHA	1.10408891998884	1.26443478E-12	3.120062174E-11	FALSE	FALSE
ORAI3	0.998156213819614	5.72761341722242E-26	1.41110826333854E-24	FALSE	FALSE			HTATIP2	0.80718223691318	1.27948721E-12	3.152264025E-11	FALSE	FALSE
WDR55	-0.748175529750808	6.10174476427052E-26	1.50093387224861E-24	FALSE	FALSE			NUP62CL	0.838745677654411	1.28554183E-12	3.162232041E-11	FALSE	FALSE
SEMA4F	0.914475415597435	6.11929572333269E-26	1.50290284824378E-24	FALSE	FALSE			UBE2R2	0.365802865631107	1.28902092E-12	3.165843433E-11	FALSE	FALSE
LAMB1	-2.35632336974591	6.32203836056002E-26	1.55027803598593E-24	FALSE	FALSE			ST8SIA5	0.704809304770748	1.32710939E-12	3.25431201E-11	FALSE	FALSE
MAPRE3	0.732987043793378	6.33616820297448E-26	1.55132653218394E-24	FALSE	FALSE			STARD3NL	0.464628429549741	1.40622923E-12	3.442965274E-11	FALSE	FALSE
ADAMTS15	-1.15605471573169	6.96653095275244E-26	1.70037359363072E-24	FALSE	FALSE			FAM81B	1.17213517953663	1.42657976E-12	3.487367265E-11	FALSE	FALSE
BAHD1	1.01259962746058	6.9621476998976E-26	1.70037359363072E-24	FALSE	FALSE			ZNF785	-0.431272870125865	1.44217719E-12	3.520030313E-11	FALSE	FALSE
COL4A4	-2.21510021776855	7.09487963793831E-26	1.7290199712084E-24	FALSE	FALSE			TMEM208	-0.57721710408181	1.45529269E-12	3.546543778E-11	FALSE	FALSE
YKT6	-0.944737490220107	7.14247197539077E-26	1.73792791821603E-24	FALSE	FALSE			TMPRSS7	0.643899263311404	1.50614947E-12	3.664808526E-11	FALSE	FALSE
TMEM14A	0.998156239438785	7.35994158386232E-26	1.78807963510408E-24	FALSE	FALSE			STS	-0.556360955855672	1.52320173E-12	3.700580996E-11	FALSE	FALSE
SYT13	-2.78296935751093	7.49197763212061E-26	1.81735291005354E-24	FALSE	FALSE			NAALADL2	-0.56458098643876	1.5776516E-12	3.826959809E-11	FALSE	TRUE
EN2	-0.707855135291528	7.69092027792041E-26	1.86274089131232E-24	FALSE	FALSE			SNAP47	-0.665271774138495	1.60358179E-12	3.883875104E-11	FALSE	FALSE
TNFSF10	-1.44645256622579	7.834737616809E-26	1.89465859141973E-24	FALSE	FALSE			KRT80	0.966492672288824	1.61002132E-12	3.893481668E-11	FALSE	FALSE
TEKT1	-1.36953377912916	7.860154763911E-26	1.89788982282593E-24	FALSE	FALSE			MYO1B	-1.15461574372995	1.63678446E-12	3.952131569E-11	FALSE	FALSE
TNFRSF19	-1.71436000745795	8.14148040600468E-26	1.96280744305868E-24	TRUE	FALSE			FMO4	0.792582181781559	1.64419028E-12	3.963933781E-11	FALSE	FALSE
ME2	0.986787769931501	8.2074091766772E-26	1.97567649340106E-24	TRUE	FALSE			C2orf72	1.01306220054003	1.6930538E-12	4.075496331E-11	FALSE	FALSE
SCNN1A	-2.14070854965364	8.38366667244831E-26	2.00888986947266E-24	FALSE	FALSE			MRRF	0.435401747247548	1.7163121E-12	4.125175784E-11	FALSE	FALSE
ARHGEF18	-0.799082380505422	8.37167990864913E-26	2.00888986947266E-24	FALSE	FALSE			MEIS3	1.14629534536612	1.73926694E-12	4.173975531E-11	FALSE	FALSE
ZNF766	-0.661992958367105	8.36391791252558E-26	2.00888986947266E-24	FALSE	FALSE			FAM47C	0.368370831387242	1.7718852E-12	4.245782151E-11	FALSE	FALSE
CAMK2G	0.87912116382336	9.56154871657952E-26	2.28765138974333E-24	FALSE	FALSE			C1orf21	-0.876485412870017	1.79044332E-12	4.28373088E-11	FALSE	FALSE
ASS1	-2.33069063759437	9.60766147190593E-26	2.29329883728132E-24	FALSE	FALSE			P2RX4	0.461036779423339	1.79959454E-12	4.299092079E-11	FALSE	FALSE
RAB11FIP1	-1.01011971983387	9.6142871918038E-26	2.29329883728132E-24	FALSE	FALSE			PLIN2	1.09794693707329	1.80412888E-12	4.303394076E-11	FALSE	FALSE
PPP2R5A	-1.15053995536992	9.78814281982011E-26	2.33123649640587E-24	FALSE	FALSE			ZNF878	0.259238894938409	1.87903308E-12	4.475282569E-11	FALSE	FALSE
CISD2	0.898148538839893	1.03901340576396E-25	2.47087432733264E-24	FALSE	FALSE			LY6H	1.45271358933111	1.91132817E-12	4.545323159E-11	FALSE	FALSE
PRR15	-1.27468672706911	1.10960245051633E-25	2.63476189720643E-24	FALSE	FALSE			HSDL1	-0.517092784410689	2.00319904E-12	4.756615756E-11	FALSE	FALSE
FMO4	-0.986683082070184	1.1259409454278E-25	2.66551703817591E-24	FALSE	FALSE			C10orf67	0.627409160352423	2.09453171E-12	4.965995882E-11	FALSE	FALSE
FAM110B	1.14760359098309	1.12529352817141E-25	2.66551703817591E-24	FALSE	FALSE			EP300	-0.441273641608933	2.14010523E-12	5.066417538E-11	FALSE	FALSE
NLRP11	-0.693126468887264	1.17282986835964E-25	2.77235144408194E-24	FALSE	FALSE			MAP2K5	-0.413708054253778	2.26894644E-12	5.363366948E-11	FALSE	FALSE
CERS6	1.38782823420327	1.24343444025072E-25	2.93484083851081E-24	FALSE	FALSE			DOK7	1.2671222094142	2.29726196E-12	5.422158185E-11	FALSE	FALSE
PHTF2	-1.23178020239156	1.2750765907139E-25	3.00501957598936E-24	FALSE	FALSE			MFAP1	-0.35714523484472	2.30100409E-12	5.422860376E-11	FALSE	FALSE
DNAJB9	-1.4107886796569	1.2923792192237E-25	3.04124455130623E-24	FALSE	FALSE			SCAI	0.550905234277228	2.31366442E-12	5.436420731E-11	FALSE	FALSE
ROPN1L	-0.836440912319852	1.34615278211121E-25	3.16305720130997E-24	FALSE	FALSE			ERCC4	-0.412608485224228	2.31146246E-12	5.436420731E-11	FALSE	FALSE
PTMS	1.91861881866404	1.35052710654978E-25	3.16860629484549E-24	FALSE	FALSE			USP8	-0.385802599690349	2.33934025E-12	5.488559397E-11	FALSE	FALSE
CASKIN1	1.71887067422125	1.41210808127222E-25	3.30815736956376E-24	FALSE	FALSE			GPRIN2	0.991048988839242	2.41052639E-12	5.638957516E-11	FALSE	FALSE
KNDC1	1.50166550892399	1.41423306365138E-25	3.30821264800351E-24	FALSE	FALSE			TBC1D24	-0.635845099945736	2.41060688E-12	5.638957516E-11	FALSE	FALSE
APH1B	0.814085088064175	1.58389807366341E-25	3.69960050054644E-24	FALSE	FALSE			ZNF813	0.565253338903886	2.49335388E-12	5.823867968E-11	FALSE	FALSE
YIPF2	-1.09424108650831	1.63447738468193E-25	3.81208555067373E-24	FALSE	FALSE			GPR176	-0.744797867143067	2.54024716E-12	5.924609039E-11	FALSE	FALSE
SPATA4	-0.704629639281653	1.77262277154625E-25	4.12816572373559E-24	FALSE	FALSE			TUBA8	0.834722463805517	2.69786964E-12	6.282923326E-11	FALSE	FALSE
LZTFL1	-0.88009427954141	1.77744683360788E-25	4.13328589386836E-24	FALSE	FALSE			ANKRD34B	0.658642652686117	2.79121806E-12	6.482910383E-11	FALSE	FALSE
FAM135B	-1.5112320982534	1.80795842219483E-25	4.19803679065091E-24	TRUE	FALSE			CPNE6	-1.03035134492454	2.79197944E-12	6.482910383E-11	FALSE	FALSE
HFM1	1.60351138562958	1.90552274764983E-25	4.41806253553038E-24	FALSE	FALSE			CLDN3	1.0898843258176	2.89044751E-12	6.701666441E-11	FALSE	FALSE
NRG1	1.95474096135351	1.91453430531491E-25	4.43242846596655E-24	FALSE	FALSE			RAB8A	0.302779092065673	2.96295948E-12	6.859686929E-11	FALSE	FALSE
SLC35A2	-1.19118320585772	2.06651207743006E-25	4.77725398457878E-24	FALSE	FALSE			TCF24	0.488591076224662	2.99121205E-12	6.914926777E-11	FALSE	FALSE
ATP8B1	-1.30905150478359	2.15403741899719E-25	4.97228901572915E-24	FALSE	FALSE			TMEM160	0.660783836258238	3.00247624E-12	6.930789359E-11	FALSE	FALSE
SSX2IP	1.49079902222202	2.27557948962826E-25	5.24516074746966E-24	TRUE	FALSE			SPG11	-0.379891276810548	3.03555619E-12	6.996890358E-11	FALSE	FALSE
ARHGEF40	1.16480506095676	2.33268563975571E-25	5.36892836647284E-24	FALSE	FALSE			OR2L13	0.601004295237568	3.05754665E-12	7.027001004E-11	FALSE	FALSE
EPB41	0.815868737599192	2.38303474415869E-25	5.47680525215916E-24	FALSE	FALSE			FGD1	0.649370437737466	3.05694599E-12	7.027001004E-11	FALSE	FALSE
RAB9A	-0.853571603299406	2.406736569521E-25	5.52321484168645E-24	FALSE	FALSE			CA5B	0.573506721390781	3.14457068E-12	7.216468833E-11	FALSE	FALSE
ARHGEF10L	1.20379139941731	2.49620413959773E-25	5.71444526470225E-24	FALSE	FALSE			ADSL	-0.395587538636706	3.22612576E-12	7.392852664E-11	FALSE	FALSE
HPS5	-0.712108969110081	2.49732474249835E-25	5.71444526470225E-24	FALSE	FALSE			DSP	1.50790600679741	3.2764998E-12	7.497374476E-11	FALSE	FALSE
GNAO1	1.01983457456515	2.51103573194098E-25	5.73747975732174E-24	FALSE	FALSE			FBXL16	-0.791421033360644	3.29872184E-12	7.537268194E-11	FALSE	FALSE
FAM120AOS	-0.653345583083573	2.59043698017499E-25	5.91032599694129E-24	FALSE	FALSE			NUDT11	0.775840583622821	3.30815031E-12	7.547856579E-11	FALSE	FALSE
GLT8D2	-1.22623301183361	2.61785881936912E-25	5.96424766907787E-24	FALSE	FALSE			TECTA	-0.622813666437999	3.35016397E-12	7.632652875E-11	FALSE	FALSE
KCNIP1	-1.61897146794822	2.90849520702306E-25	6.61682659597745E-24	FALSE	FALSE			PRR18	0.699866884727704	3.44462217E-12	7.802688761E-11	FALSE	TRUE
NEK10	-1.15537662263572	3.00019431237968E-25	6.81559293792111E-24	FALSE	FALSE			ZNF169	0.556198432288885	3.44356829E-12	7.802688761E-11	FALSE	FALSE
CDHR1	3.18069325418943	3.09927500398775E-25	7.03053117979526E-24	TRUE	FALSE			GLB1L3	0.893175708262248	3.43183354E-12	7.802688761E-11	FALSE	FALSE
ABHD14A	1.10916768814645	3.14128572029331E-25	7.11557713591044E-24	FALSE	FALSE			SLC7A8	1.60566223578581	3.44312669E-12	7.802688761E-11	FALSE	FALSE
C8orf48	-0.893038924719977	3.17714421367693E-25	7.18646283849367E-24	FALSE	FALSE			CACNA1H	1.03921449908312	3.57122589E-12	8.077846145E-11	FALSE	FALSE
SLC31A1	-0.934695425776039	3.3248476302893E-25	7.50976703639089E-24	FALSE	FALSE			RANBP1	-0.380445168680863	3.73251798E-12	8.430563927E-11	FALSE	FALSE
PPP1R2	-0.810508476759762	3.36978529875702E-25	7.58957517593573E-24	FALSE	FALSE			SHISA8	0.45037562311952	3.80392934E-12	8.579550079E-11	FALSE	FALSE
LRFN1	1.12873544838712	3.36982344405709E-25	7.58957517593573E-24	FALSE	FALSE			GAS8	-0.504004466198739	3.88063141E-12	8.740025799E-11	FALSE	FALSE
PRUNE2	-1.36432367315535	3.42392983058584E-25	7.70041818898755E-24	FALSE	FALSE			FKBP1B	0.658461210269725	3.90995253E-12	8.793483238E-11	FALSE	FALSE
NOL4	1.12525947024066	3.55511680003581E-25	7.98405189485931E-24	FALSE	FALSE			ABHD15	0.526281333467447	3.9312221E-12	8.816129567E-11	FALSE	FALSE
DCLK3	-1.41992929191384	3.63473227551524E-25	8.1512236771277E-24	FALSE	FALSE			COMMD7	0.36002974047685	3.93007343E-12	8.816129567E-11	FALSE	FALSE
FAM111A	-0.972613539462176	3.68753208865084E-25	8.25786880108537E-24	FALSE	FALSE			TBC1D25	0.390077648886163	3.97137073E-12	8.893497781E-11	FALSE	FALSE
PUS7	-0.809448173290554	3.75010919326383E-25	8.38607514624324E-24	FALSE	FALSE			DHDH	0.521606932342198	4.03980959E-12	9.033909435E-11	FALSE	FALSE
NACC1	0.972929611147162	3.77889147514381E-25	8.43845226853744E-24	FALSE	FALSE			FAM219B	-0.441772361619909	4.07529081E-12	9.089412589E-11	FALSE	FALSE
NXPH3	-1.53316437346427	3.82934401466559E-25	8.53900323270261E-24	FALSE	FALSE			ZW10	0.37668093278603	4.0761769E-12	9.089412589E-11	FALSE	FALSE
NAT14	1.43204071691946	4.02659453276817E-25	8.96614960811447E-24	FALSE	FALSE			CD83	0.792174078660076	4.14807013E-12	9.224329042E-11	FALSE	TRUE
AMER3	0.852827306368461	4.19617542021206E-25	9.33056350853087E-24	FALSE	FALSE			PPIL1	-0.499521945333508	4.15107701E-12	9.224329042E-11	FALSE	FALSE
XPO7	0.608503762635044	4.46661986036054E-25	9.91791205383018E-24	FALSE	FALSE			LZTS3	0.856856826409534	4.15425859E-12	9.224329042E-11	FALSE	FALSE
TBC1D31	-0.734901220530674	4.53637955700409E-25	1.00586230092839E-23	FALSE	FALSE			MTOR	-0.571049476877425	4.16446345E-12	9.233964524E-11	FALSE	FALSE
CHPF2	-1.09052338694065	4.58324610537281E-25	1.01482480220653E-23	FALSE	FALSE			MRPL4	0.484756577857038	4.21548534E-12	9.33395018E-11	FALSE	FALSE
MFSD6L	-1.33071095117852	4.7638160101972E-25	1.0533252169738E-23	FALSE	FALSE			SLC26A5	0.499813246513786	4.25107555E-12	9.399534036E-11	FALSE	FALSE
LPCAT4	1.28635732069356	4.77290719090276E-25	1.05385523010354E-23	FALSE	FALSE			LRRN4	0.435491520885012	4.26521102E-12	9.406133401E-11	FALSE	FALSE
NDST1	0.962523318861128	4.82637727290812E-25	1.064168871252E-23	FALSE	FALSE			WFDC2	1.43180273223536	4.26600981E-12	9.406133401E-11	FALSE	FALSE
CTNND2	-1.77456836857565	4.94869311529512E-25	1.08961224774953E-23	FALSE	FALSE			PAICS	-0.40678101406444	4.28300189E-12	9.430391434E-11	FALSE	FALSE
DGKE	-0.802249859018918	5.0038501456729E-25	1.10021805647107E-23	FALSE	FALSE			FAM114A2	-0.402854253660884	4.38779132E-12	9.647625517E-11	FALSE	FALSE
COX19	-0.781600055457281	5.14639889279108E-25	1.12998267460544E-23	FALSE	FALSE			WIPF3	1.08639998919755	4.45259339E-12	9.776454352E-11	FALSE	FALSE
BBS2	0.654419433770159	5.36532813512981E-25	1.17641171074302E-23	FALSE	FALSE			SERAC1	0.533579625194409	4.45969615E-12	9.778411769E-11	FALSE	TRUE
PAPPA	1.88900613788526	5.39283937386272E-25	1.18079930824368E-23	FALSE	FALSE			ANKS6	0.639563830050043	4.48433295E-12	9.818755719E-11	FALSE	FALSE
LRRC59	-0.865883504180819	5.46618209469357E-25	1.1951958988439E-23	FALSE	FALSE			SSUH2	0.595775164951174	4.59220901E-12	1.0040992569E-10	FALSE	FALSE
PSMG3	-0.931315460162835	5.58457264429203E-25	1.21794810567004E-23	FALSE	FALSE			PLIN4	0.724923611550034	4.63513101E-12	1.0120786068E-10	FALSE	FALSE
PRRT2	1.71116454971137	5.58571131483054E-25	1.21794810567004E-23	FALSE	FALSE			ZNF70	-0.582446418966469	4.66249705E-12	1.0166439205E-10	FALSE	FALSE
HLA-G	-2.01441705037213	5.91136717790025E-25	1.28717363045206E-23	FALSE	FALSE			ZDHHC8	-0.739650760099914	4.73038886E-12	1.0300209109E-10	FALSE	FALSE
ELOVL2	1.57205926545046	5.92899467594825E-25	1.28922877325212E-23	FALSE	FALSE			CEP78	0.424215623077038	5.00898864E-12	1.0891782896E-10	FALSE	FALSE
CNIH3	0.927742594113608	6.14426807122784E-25	1.3341960309702E-23	FALSE	FALSE			CCDC180	0.80443013692892	5.15568002E-12	1.119529248E-10	FALSE	FALSE
BCL9	1.14767148172285	6.40678859579934E-25	1.38928475018828E-23	FALSE	FALSE			SH3YL1	0.541974904019222	5.21293618E-12	1.1304029514E-10	FALSE	FALSE
GOLGA5	-0.66756442048039	6.47131540170777E-25	1.40134688265592E-23	FALSE	FALSE			EPDR1	1.15462760317936	5.40812604E-12	1.1711159311E-10	FALSE	FALSE
TLE4	2.08931602786779	6.75758450065358E-25	1.46132764826634E-23	FALSE	FALSE			HERC1	-0.444788390049482	5.4603601E-12	1.1808028717E-10	FALSE	FALSE
SDHC	0.638072768449562	6.95836667163698E-25	1.50062419878878E-23	FALSE	FALSE			AMOTL2	1.01881903143354	5.49720276E-12	1.1871394107E-10	FALSE	FALSE
RPP40	-0.888243561080094	6.95817198963739E-25	1.50062419878878E-23	FALSE	FALSE			BARD1	-0.881393165962906	5.56144118E-12	1.1986130683E-10	FALSE	FALSE
NKAIN1	-1.66581761960939	7.68366939714983E-25	1.65477438193338E-23	FALSE	FALSE			POLG2	0.441073388478627	5.56556027E-12	1.1986130683E-10	FALSE	FALSE
CIAPIN1	0.651871339195821	7.7944992707943E-25	1.67634975437315E-23	FALSE	FALSE			PIGZ	0.703349654949885	5.6208123E-12	1.2088585793E-10	FALSE	FALSE
SRA1	-0.864146885714195	7.88846984192908E-25	1.69424530315811E-23	FALSE	FALSE			NPAS1	0.351953758774356	5.75695813E-12	1.2364500934E-10	FALSE	FALSE
FBLN7	-1.78508627458915	8.01341288070734E-25	1.7187351359806E-23	FALSE	FALSE			ARSI	0.717855188921578	5.86712263E-12	1.2583938913E-10	FALSE	FALSE
PCBP4	1.5096617333081	8.34843297142971E-25	1.7881548335948E-23	FALSE	FALSE			ZNF358	0.627280735373447	5.87892024E-12	1.2592087255E-10	FALSE	FALSE
STYX	-0.852040850583686	8.5857509441083E-25	1.83648746077577E-23	FALSE	FALSE			NR2C2AP	0.416379287824091	6.12332581E-12	1.3097760627E-10	FALSE	FALSE
NUTF2	0.621633297413744	8.88715173127933E-25	1.89837760794478E-23	FALSE	FALSE			NOMO1	-0.737583316551473	6.29398704E-12	1.3426319514E-10	FALSE	FALSE
ARSG	-1.11880404410967	8.98475163204423E-25	1.91662527023404E-23	FALSE	FALSE			BTBD3	-0.580959758139625	6.29062194E-12	1.3426319514E-10	FALSE	FALSE
SPTLC1	-0.626414133732994	9.04119836920387E-25	1.92605664311741E-23	FALSE	FALSE			PMEL	0.386223861351082	6.33334978E-12	1.3492006178E-10	FALSE	FALSE
TRIQK	-1.03663915641986	9.22070391329002E-25	1.96164245549898E-23	FALSE	FALSE			ACTL10	0.598890995656968	6.4250014E-12	1.3668756358E-10	FALSE	FALSE
MAPK8IP1	1.04692237888255	9.39950233854376E-25	1.99698198806605E-23	FALSE	FALSE			CASP6	0.475860994031386	6.46264403E-12	1.373028408E-10	FALSE	FALSE
THRA	0.925558739221803	9.84192691029807E-25	2.0881597755906E-23	FALSE	FALSE			ACO1	0.451494204608473	6.57907764E-12	1.3958816617E-10	FALSE	FALSE
SHQ1	-0.668266686665971	9.99414965106047E-25	2.11475669296566E-23	FALSE	FALSE			PDLIM3	1.24848674155137	6.70070266E-12	1.4178650808E-10	FALSE	FALSE
BACH2	-1.30434635879021	9.98085456909435E-25	2.11475669296566E-23	FALSE	FALSE			SYT10	-1.69808807021585	6.69772389E-12	1.4178650808E-10	FALSE	FALSE
LAYN	-1.99695440580954	1.02979123772735E-24	2.17610784638143E-23	FALSE	FALSE			EFNA3	-0.848608101942632	6.80010664E-12	1.4369675015E-10	FALSE	FALSE
CDKN2C	-1.15831096592009	1.03787813013176E-24	2.19025675638932E-23	FALSE	FALSE			IQCH	-0.49778918444637	7.08599971E-12	1.4953739068E-10	FALSE	FALSE
KCNN2	-1.93937786213892	1.11070893143421E-24	2.34081535576557E-23	FALSE	FALSE			KCNA5	1.90171541255023	7.40645979E-12	1.5609089214E-10	FALSE	FALSE
CES2	0.785440655448414	1.11543953672746E-24	2.34764232977278E-23	FALSE	FALSE			AHI1	-0.524876552788758	7.9494586E-12	1.6731059726E-10	FALSE	FALSE
HMG20A	0.727685665819044	1.12415509819509E-24	2.36282693069229E-23	FALSE	FALSE			IL17D	0.624173102395846	8.02947894E-12	1.6876914148E-10	FALSE	FALSE
GSTM4	1.00775498044062	1.13032360578867E-24	2.37262460345746E-23	FALSE	FALSE			LNX1	0.992286438226645	8.13109856E-12	1.7067717948E-10	FALSE	FALSE
HPSE	-1.39960780966845	1.16187537523276E-24	2.43560639577754E-23	FALSE	FALSE			PALB2	-0.394538081490254	8.22071908E-12	1.723286024E-10	FALSE	FALSE
P2RX7	-1.01830353039816	1.18190561635564E-24	2.47430054764452E-23	FALSE	FALSE			PLEKHA7	1.07363419375496	8.31210988E-12	1.7401269399E-10	FALSE	FALSE
CACHD1	1.31534347163017	1.33730270649696E-24	2.79590391877578E-23	FALSE	FALSE			CCDC177	0.466728460320763	8.34806693E-12	1.7453335672E-10	FALSE	FALSE
GATA3	3.28289249546154	1.3543748585229E-24	2.82784129943315E-23	FALSE	FALSE			CHAF1B	0.50579770281032	8.67155215E-12	1.8105602851E-10	FALSE	FALSE
FOXO1	-2.06767786306447	1.3585887924154E-24	2.83288256410539E-23	FALSE	FALSE			TRAP1	-0.414537353453645	8.83574554E-12	1.8423992327E-10	FALSE	FALSE
RORC	1.63139267537133	1.37013080581659E-24	2.85317053914955E-23	FALSE	FALSE			SV2C	-2.13155544092008	8.97473598E-12	1.8689056691E-10	FALSE	FALSE
PAPSS1	0.816177516459029	1.47518352386909E-24	3.0638277330173E-23	FALSE	FALSE			PMP22	-1.16645277462963	9.48591E-12	1.9727434763E-10	FALSE	FALSE
TLR5	-1.08168668714118	1.47512738911229E-24	3.0638277330173E-23	FALSE	FALSE			SNRPN	-0.626092279509347	9.86136504E-12	2.0481196556E-10	FALSE	FALSE
HIPK2	-1.34510807520111	1.52127530909703E-24	3.1553935693168E-23	FALSE	FALSE			TNNI2	0.386013065924075	1.011749421E-11	2.0985469212E-10	FALSE	FALSE
NPTX1	-1.67020822187604	1.58552529842762E-24	3.2843322069929E-23	FALSE	FALSE			GPRIN3	-0.87193026845952	1.017788003E-11	2.1082942804E-10	FALSE	FALSE
CRABP2	2.45416817087519	1.61443871778818E-24	3.33983031986061E-23	FALSE	FALSE			ETS2	-0.844907725440251	1.020236496E-11	2.1105891139E-10	FALSE	FALSE
IPO13	0.991441519137619	1.86743149219375E-24	3.85375646582263E-23	FALSE	FALSE			GDPD1	0.471226446227097	1.039083066E-11	2.1467565232E-10	FALSE	FALSE
NFX1	-0.533064293559698	1.86776102612124E-24	3.85375646582263E-23	FALSE	FALSE			MYO10	-1.2181618885524	1.077171768E-11	2.2225314738E-10	FALSE	FALSE
MPV17L2	-0.854006441275468	1.92982371528075E-24	3.97659878922315E-23	FALSE	FALSE			EML1	0.588880385144748	1.079364036E-11	2.2241397921E-10	FALSE	FALSE
TRPC3	-2.88132487274263	1.99516532909203E-24	4.10586768312364E-23	FALSE	FALSE			CHD9	-0.463339215322872	1.115458324E-11	2.295511162E-10	FALSE	FALSE
LRRN4CL	-1.38589715324245	2.12924608884182E-24	4.37607326065754E-23	FALSE	FALSE			FOXL2	1.36495893103492	1.171941415E-11	2.4085997001E-10	FALSE	FALSE
HCFC1R1	1.20574458455831	2.29916187273873E-24	4.71912716590949E-23	FALSE	FALSE			KIF27	0.530726020137285	1.174831235E-11	2.4113908915E-10	FALSE	FALSE
NEK5	-0.818587402414792	2.37233014171718E-24	4.86296789336635E-23	FALSE	FALSE			CRKL	-0.52244920577185	1.198252389E-11	2.4562613742E-10	FALSE	FALSE
PRKDC	-0.727106485752571	2.45148832687299E-24	5.0186971040262E-23	FALSE	FALSE			CKMT2	0.796932745274264	1.207394349E-11	2.4717827349E-10	FALSE	TRUE
DIABLO	-0.554899376354698	2.50462118528148E-24	5.11738924371638E-23	FALSE	FALSE			HEATR3	-0.461134289382878	1.208982543E-11	2.4718197627E-10	FALSE	FALSE
PSME3	0.69764201548675	2.50619774306379E-24	5.11738924371638E-23	FALSE	FALSE			NAB1	-0.655019168575149	1.219346356E-11	2.4897755741E-10	FALSE	TRUE
NPTXR	1.05256102775973	2.57776195805823E-24	5.25669773390035E-23	FALSE	FALSE			SBNO1	0.405578211336748	1.223971249E-11	2.4959817832E-10	FALSE	FALSE
SSTR2	-1.78040364861515	2.65561273350099E-24	5.40844906384296E-23	FALSE	FALSE			GJA3	0.454361857109887	1.239948554E-11	2.5252923778E-10	FALSE	FALSE
CADM3	1.84819909811026	2.79967354088172E-24	5.69447810776498E-23	FALSE	FALSE			TK2	-0.41798210086327	1.249173403E-11	2.5407928786E-10	FALSE	FALSE
SLC35A5	0.988029021344777	2.82743689526941E-24	5.74352761835178E-23	FALSE	FALSE			ACADSB	-0.550713720742987	1.263403719E-11	2.5664212574E-10	FALSE	FALSE
ZDHHC16	-0.673091226195743	2.85948004011097E-24	5.80113328240555E-23	FALSE	FALSE			ERI2	-0.434794522931161	1.35640474E-11	2.7517886371E-10	FALSE	FALSE
CD276	0.928456015244061	2.88550656953577E-24	5.846400247645E-23	FALSE	FALSE			HERC2	-0.470003624238488	1.368039338E-11	2.7718202443E-10	FALSE	FALSE
SLC6A15	-1.94200429525334	2.8939251165121E-24	5.85592070812981E-23	FALSE	FALSE			PDPK1	-0.382791015560058	1.384461935E-11	2.8014889775E-10	TRUE	FALSE
ZNF562	-0.702218196686561	2.90398573527736E-24	5.8687352285586E-23	FALSE	FALSE			THRAP3	-0.353202729891778	1.389373619E-11	2.8048597382E-10	FALSE	FALSE
CYP27B1	-0.926343728045604	3.01798906702073E-24	6.09130793360351E-23	FALSE	FALSE			SPECC1	0.993609632088427	1.389691035E-11	2.8048597382E-10	FALSE	FALSE
NANP	-0.700434015713008	3.08354906385371E-24	6.21566106430845E-23	FALSE	FALSE			SEC31A	-0.431634945314364	1.405001342E-11	2.8321301063E-10	FALSE	FALSE
JDP2	0.843429086087287	3.10271064932355E-24	6.24628820361901E-23	FALSE	FALSE			PTDSS1	0.439053895265426	1.462706215E-11	2.9446782526E-10	FALSE	FALSE
ZKSCAN2	0.588479881582389	3.12011635843363E-24	6.27330674723123E-23	FALSE	FALSE			RSPH9	0.596945691462865	1.512911453E-11	3.0418601533E-10	FALSE	FALSE
WASF2	0.714098197661799	3.2376995259502E-24	6.50141628023393E-23	FALSE	FALSE			HEATR5A	-0.580240102852969	1.57436969E-11	3.1613905643E-10	FALSE	FALSE
TRERF1	0.798727035840412	3.32020628018785E-24	6.65859967757928E-23	FALSE	FALSE			SAP30L	0.43556201139829	1.608394593E-11	3.2255995004E-10	FALSE	FALSE
WBP1L	-0.876369222123421	3.41834309714971E-24	6.84468447424158E-23	FALSE	FALSE			HRH3	0.664550838790409	1.613071226E-11	3.2308626348E-10	FALSE	FALSE
EPB41L3	1.08135294303094	3.42169007255804E-24	6.84468447424158E-23	FALSE	FALSE			KIF9	0.67703969652435	1.620380125E-11	3.2413779289E-10	FALSE	FALSE
CHRNB2	1.0021399243039	3.4985915055097E-24	6.98963528822833E-23	FALSE	FALSE			RGL3	1.28917457941029	1.713251487E-11	3.4228068722E-10	FALSE	FALSE
RWDD4	-0.821362598429375	3.5738302544563E-24	7.13090110214264E-23	FALSE	FALSE			TGFB2	-0.76682173553281	1.7290853E-11	3.4500620894E-10	FALSE	FALSE
DYNLL2	0.715477608834533	3.61752812682924E-24	7.20895510135097E-23	FALSE	FALSE			RNF217	0.583851495514778	1.763905606E-11	3.512172798E-10	FALSE	FALSE
COG3	-0.660119894907454	3.90607852728011E-24	7.77413328128581E-23	FALSE	FALSE			PPP1CC	0.462711397425137	1.764675528E-11	3.512172798E-10	FALSE	FALSE
DNAJA2	0.765311103523084	4.03198020489815E-24	8.0145788340545E-23	FALSE	FALSE			MAPK1	-0.396640316393372	1.784812229E-11	3.5388285787E-10	FALSE	FALSE
CDH2	2.36041755041126	4.52472132239751E-24	8.9826844613498E-23	TRUE	FALSE			MTMR3	-0.390624335008011	1.784806915E-11	3.5388285787E-10	FALSE	FALSE
HMGCL	0.724083800048008	4.73578481154877E-24	9.38985645947257E-23	FALSE	FALSE			PLIN3	0.887960875737657	1.784737504E-11	3.5388285787E-10	FALSE	FALSE
AMDHD1	-0.988005526504486	4.90223177509469E-24	9.70765218054286E-23	FALSE	FALSE			PELI3	0.567866159005994	1.816973156E-11	3.5980639491E-10	FALSE	FALSE
SRSF2	0.593152562585539	5.42982316416161E-24	1.07389077981653E-22	FALSE	FALSE			CMYA5	1.16313032186579	1.821974465E-11	3.6034351763E-10	FALSE	FALSE
EFHC2	-1.35535007691807	6.02429234875857E-24	1.18996780986833E-22	FALSE	FALSE			TMEM91	0.672311239479383	1.925807271E-11	3.8040130318E-10	FALSE	FALSE
BICD1	-0.683138203430065	6.24497089349202E-24	1.23201224030382E-22	FALSE	FALSE			DKK4	0.560964021874826	1.929981103E-11	3.8074802634E-10	FALSE	FALSE
TMEM243	-0.952325871409652	6.41315387345427E-24	1.26360802790727E-22	FALSE	FALSE			DHDDS	-0.463548509304364	1.94564099E-11	3.8335702253E-10	FALSE	FALSE
NR3C2	-1.67819623443482	6.93346573501402E-24	1.36441938832907E-22	FALSE	FALSE			SAAL1	0.395773874894886	1.957456063E-11	3.8520288507E-10	FALSE	FALSE
FAM3C	-1.05496046713116	7.04810665743152E-24	1.38524772918782E-22	FALSE	FALSE			PRKAR2A	0.340073799710172	1.996115334E-11	3.923201462E-10	FALSE	FALSE
TPCN1	-1.14016278576196	7.31123253171266E-24	1.43517124372509E-22	FALSE	FALSE			TTC39B	0.673618693609386	2.059521843E-11	4.0427746112E-10	FALSE	FALSE
BPGM	-1.00102181199793	7.32142914679878E-24	1.43538305178148E-22	FALSE	FALSE			BTBD1	-0.538997314429513	2.064060138E-11	4.046637453E-10	FALSE	FALSE
RPAIN	-0.572650874785324	7.44844069036735E-24	1.45846768393598E-22	FALSE	FALSE			PRR14L	-0.425376351248144	2.090237588E-11	4.0928619826E-10	FALSE	FALSE
KDM1A	0.623880580557626	7.87714560417488E-24	1.54049569250342E-22	FALSE	FALSE			JAKMIP2	0.596047745663825	2.095823937E-11	4.0987026385E-10	FALSE	FALSE
ZFHX2	1.19819846738373	7.99950997856976E-24	1.56248493291096E-22	FALSE	FALSE			IVD	-0.441051787939179	2.138165272E-11	4.1711444712E-10	FALSE	FALSE
SEZ6L	2.76757524316973	8.25846300591211E-24	1.61106546594888E-22	FALSE	TRUE			RTN4RL2	-0.741725651561703	2.136800363E-11	4.1711444712E-10	FALSE	FALSE
GLYR1	0.653787680807127	8.53692491313813E-24	1.66127081467903E-22	FALSE	FALSE			QDPR	-0.579108020806684	2.150894684E-11	4.1907840362E-10	FALSE	FALSE
WSCD2	2.09665928375964	8.52955261790761E-24	1.66127081467903E-22	FALSE	FALSE			MFSD6L	0.907733392706632	2.18226665E-11	4.246653137E-10	FALSE	FALSE
RIMBP2	-1.05792915614904	8.56911662528707E-24	1.66547658064067E-22	FALSE	FALSE			SAMD3	-0.790953837664131	2.194632946E-11	4.2654452438E-10	FALSE	FALSE
ST8SIA5	1.91650725336282	8.88204968187313E-24	1.72416902764154E-22	FALSE	FALSE			LRP1	-0.579109980392763	2.307309671E-11	4.4789119782E-10	FALSE	FALSE
ZSWIM6	-0.938103924322175	8.90916250161314E-24	1.72730228156275E-22	FALSE	FALSE			VDAC3	0.471613962844909	2.31016801E-11	4.4789378058E-10	FALSE	FALSE
KLHL32	1.40940954027904	8.98772776553915E-24	1.74039112192968E-22	FALSE	FALSE			CD2BP2	-0.372136313630154	2.388314126E-11	4.6247514499E-10	FALSE	FALSE
NPR2	-0.99173260396223	9.11709178949985E-24	1.76327243294958E-22	FALSE	FALSE			ERVMER34-1	0.389362681011727	2.401704361E-11	4.6449670452E-10	FALSE	FALSE
ARMC6	-0.656438582370195	9.13895356645393E-24	1.76533185272005E-22	FALSE	FALSE			MTHFR	-0.537287165590824	2.421822818E-11	4.6776069739E-10	FALSE	FALSE
CALM3	0.770547230138847	9.27180570851134E-24	1.78879947633694E-22	FALSE	FALSE			CTXN1	0.931854098018507	2.424523465E-11	4.6776069739E-10	FALSE	FALSE
TXN2	0.869823758866315	9.30735070764311E-24	1.79345926793666E-22	FALSE	FALSE			WIPI2	0.323783360300254	2.432418005E-11	4.6850012422E-10	FALSE	FALSE
CCDC62	-0.70304998637746	9.89813612537328E-24	1.90496768975246E-22	FALSE	FALSE			PPP1R16B	-0.958491221977926	2.434307957E-11	4.6850012422E-10	FALSE	FALSE
ARHGEF37	0.808783372653409	1.00991937108035E-23	1.94128945774334E-22	FALSE	FALSE			SIGIRR	0.815879160971472	2.471488036E-11	4.750749225E-10	FALSE	FALSE
FBXO44	0.946960424866895	1.04816310015179E-23	2.01234532752312E-22	FALSE	FALSE			RAB3IL1	0.764397761877108	2.477113035E-11	4.7557549396E-10	FALSE	FALSE
SLC35B3	-0.67568962433608	1.06317581458592E-23	2.03868171120902E-22	FALSE	FALSE			BNIP2	-0.408098488651885	2.499681655E-11	4.793238525E-10	FALSE	FALSE
KREMEN2	0.905906119860517	1.09505504191649E-23	2.09725687650746E-22	FALSE	FALSE			SMPDL3A	-0.595815521295675	2.503296361E-11	4.7943302448E-10	FALSE	FALSE
CYBRD1	-2.2715763091943	1.26376404755111E-23	2.41742860274571E-22	FALSE	FALSE			PGBD4	-0.414665333916482	2.61581033E-11	5.0037305003E-10	FALSE	FALSE
SLC29A1	1.067248983593	1.28384775803471E-23	2.45286592897335E-22	FALSE	FALSE			FZD9	0.602893707081912	2.654781124E-11	5.0721139856E-10	FALSE	FALSE
RFX4	-1.95724955827045	1.28597787818376E-23	2.45395754378751E-22	TRUE	FALSE			KISS1R	0.650033870677473	2.671996493E-11	5.0988170652E-10	FALSE	FALSE
RASD1	-3.18342056954132	1.34095909517468E-23	2.55577712292192E-22	FALSE	FALSE			IMPA2	-1.2099610955937	2.733400582E-11	5.2096761933E-10	TRUE	FALSE
ZNF853	1.16830709860222	1.38912004038631E-23	2.64436720626381E-22	FALSE	FALSE			UBIAD1	-0.443776640979893	2.799749931E-11	5.3296811556E-10	FALSE	FALSE
LAMP3	-1.06165997656253	1.39560899748359E-23	2.65351116514302E-22	FALSE	FALSE			FAM114A1	-0.528347554929365	2.867566397E-11	5.4451381884E-10	FALSE	FALSE
KCNH8	-2.36387886835637	1.41583443138549E-23	2.68871911378791E-22	FALSE	FALSE			INVS	0.380627766486499	2.870777296E-11	5.4451381884E-10	FALSE	FALSE
TOM1L1	0.753193473372065	1.44554985279179E-23	2.74184232921701E-22	FALSE	FALSE			THAP11	-0.424814452877306	2.868551992E-11	5.4451381884E-10	FALSE	FALSE
CISH	-1.28063271079494	1.45701383478986E-23	2.76026098689492E-22	FALSE	FALSE			USH1G	0.373014417339386	2.888612178E-11	5.4723732275E-10	FALSE	TRUE
PSKH1	0.898274305277523	1.4839728888339E-23	2.8079549505904E-22	FALSE	FALSE			CHMP4C	1.11095929919809	2.894711749E-11	5.4773373872E-10	FALSE	FALSE
NF2	0.677155903743309	1.53207653262619E-23	2.89549590073638E-22	FALSE	FALSE			AAGAB	-0.416885282368101	2.898560903E-11	5.478036531E-10	FALSE	FALSE
TPI1	1.18335697092407	1.54728583004534E-23	2.92073391155921E-22	FALSE	FALSE			PAQR7	0.623908986045573	2.93909813E-11	5.5479882331E-10	FALSE	FALSE
XYLT1	1.93805735808429	1.57515820376726E-23	2.9697862996297E-22	FALSE	FALSE			SMARCD3	0.754022987332985	2.96979018E-11	5.5992103953E-10	FALSE	FALSE
ANO10	-1.63752503976524	1.6047932949186E-23	3.02204077056262E-22	FALSE	FALSE			PIWIL1	0.756229289670401	3.055282415E-11	5.746632146E-10	TRUE	FALSE
VWA3A	-1.53016533235094	1.6598988118826E-23	3.12207729933903E-22	FALSE	FALSE			RNFT1	0.474895042526819	3.052426515E-11	5.746632146E-10	FALSE	FALSE
TMEM102	-0.892967423535703	1.67920588628267E-23	3.15462270498187E-22	FALSE	FALSE			MAT2B	-0.525323859105862	3.086004147E-11	5.7974896528E-10	FALSE	FALSE
ASB4	-2.45283744250739	1.72645545947886E-23	3.23835940435129E-22	TRUE	FALSE			SH2D4A	0.740941142743965	3.100340373E-11	5.8174801547E-10	FALSE	TRUE
CNTN1	1.41369614354669	1.72789296808428E-23	3.23835940435129E-22	FALSE	FALSE			ZNF431	0.435348218223743	3.14319929E-11	5.8908793363E-10	FALSE	FALSE
GDE1	-0.70468680036281	1.75704363273543E-23	3.28907704044636E-22	FALSE	FALSE			CCDC126	0.560462434922179	3.234557019E-11	6.0548907437E-10	FALSE	FALSE
PELI1	-1.38574625949697	1.77536016706406E-23	3.31941747150707E-22	FALSE	FALSE			TNFAIP8L1	0.975734903626046	3.242378414E-11	6.0623234405E-10	FALSE	FALSE
TRIM67	2.10114280186532	1.79277825410997E-23	3.34800807288888E-22	FALSE	FALSE			RAB9A	0.454065359967729	3.268206103E-11	6.1033652059E-10	FALSE	FALSE
NUMA1	0.874406598666236	1.88141980732427E-23	3.50938294155283E-22	FALSE	FALSE			SOCS1	-0.807703721538368	3.30551555E-11	6.1657264578E-10	FALSE	FALSE
MAK16	-0.561320307237211	1.92572278921615E-23	3.58776968883193E-22	FALSE	FALSE			B3GNT4	0.53536643594778	3.357128598E-11	6.2545888178E-10	FALSE	FALSE
SLC37A3	-1.25140592670166	2.00369077790436E-23	3.72861748422556E-22	FALSE	FALSE			CHTF8	-0.439077083289039	3.364060936E-11	6.2600959001E-10	FALSE	FALSE
ANKRD37	-0.919300884002439	2.15264110065475E-23	4.00106597964672E-22	FALSE	FALSE			MMAB	0.420986951888736	3.370837037E-11	6.2652995831E-10	FALSE	FALSE
FITM2	-0.723985400025267	2.17543738104312E-23	4.03866871341532E-22	FALSE	FALSE			RABEP1	0.330188232328272	3.458451502E-11	6.4205662722E-10	FALSE	FALSE
LEPR	2.8315421088679	2.20166494740704E-23	4.08254549670543E-22	FALSE	FALSE			PABPC1L2A	0.868634327286912	3.504495547E-11	6.4983832033E-10	FALSE	FALSE
DUSP16	-0.814476045774546	2.22107048921389E-23	4.11368384843462E-22	FALSE	FALSE			UBE2H	0.371515821510093	3.532227228E-11	6.5421003827E-10	FALSE	FALSE
CLSTN1	0.942813007497964	2.28456243459123E-23	4.22630627588364E-22	FALSE	FALSE			PTPN6	0.651349962111709	3.596809904E-11	6.6538869938E-10	FALSE	FALSE
DCC	2.24663368684465	2.34811826888771E-23	4.33878238346236E-22	FALSE	FALSE			ATP6V1F	0.472537536601499	3.611589201E-11	6.6733860091E-10	FALSE	FALSE
PRR5	-1.36147066541875	2.47432197798679E-23	4.56661792490575E-22	FALSE	FALSE			ATP8A1	-0.734892871778059	3.700523768E-11	6.8297005478E-10	FALSE	FALSE
ARHGEF38	-1.35680040947367	2.59395552027592E-23	4.77621541002384E-22	FALSE	FALSE			BSPRY	1.09154891892802	3.705194339E-11	6.8303131705E-10	FALSE	FALSE
SASH1	-1.79525600994252	2.59196831952362E-23	4.77621541002384E-22	FALSE	FALSE			YEATS4	0.434799670004347	3.781771486E-11	6.9633249704E-10	FALSE	FALSE
GMIP	-1.32852886481347	2.67071197423729E-23	4.91180123953477E-22	FALSE	FALSE			LRIG3	-0.970620930206983	3.882252663E-11	7.1399887475E-10	FALSE	FALSE
FBXO32	-2.84445184769351	2.82706328515117E-23	5.19328556571002E-22	FALSE	FALSE			TMEM86A	0.461867852609587	3.915916029E-11	7.1934966206E-10	FALSE	FALSE
TMEM87B	-0.870860048897376	2.87217090277637E-23	5.26999842918512E-22	FALSE	FALSE			RSL1D1	-0.419275645119687	3.971238918E-11	7.2866217117E-10	FALSE	FALSE
TMPRSS7	-0.863886880081339	2.88830843417204E-23	5.29343884507224E-22	FALSE	FALSE			RPUSD3	0.359736884882808	4.047811538E-11	7.4184746273E-10	FALSE	FALSE
SOX11	-1.90478512827582	2.91106928031206E-23	5.32894926511079E-22	FALSE	FALSE			TGFA	0.544195901344273	4.092044944E-11	7.4907180889E-10	FALSE	FALSE
SLC35C1	-0.908659785765691	2.96305060096228E-23	5.41780552972697E-22	FALSE	FALSE			GANC	-0.368555983705384	4.097041476E-11	7.4907180889E-10	FALSE	FALSE
SH3BGRL2	-0.968987779484438	3.0226564740731E-23	5.52038061152353E-22	FALSE	FALSE			FBF1	0.616515872796813	4.101504791E-11	7.4907180889E-10	FALSE	FALSE
PPP2R1B	-0.754144979223343	3.07717051411155E-23	5.61342936311218E-22	FALSE	FALSE			GNAI2	-0.550438779423523	4.190987563E-11	7.6452742993E-10	FALSE	FALSE
EEF2	-0.972519677994154	3.24061757974615E-23	5.90475029605829E-22	FALSE	FALSE			ZNF879	0.470080903034499	4.21217167E-11	7.6698745603E-10	FALSE	FALSE
SEC61G	-1.09659245445412	3.46304176452225E-23	6.30273601143049E-22	FALSE	FALSE			XPNPEP3	-0.468947224256956	4.214216791E-11	7.6698745603E-10	FALSE	FALSE
TSPAN1	2.18193827221099	3.50838096745307E-23	6.37788008898541E-22	FALSE	TRUE			ATP6V1G2	-0.791366233046397	4.228315676E-11	7.6866482317E-10	FALSE	FALSE
CFTR	1.48002328852436	3.62017748905207E-23	6.57352413035141E-22	FALSE	FALSE			ADORA1	0.588870593259949	4.239110383E-11	7.6973834792E-10	FALSE	FALSE
GFM2	-0.710245127803373	3.62939533689819E-23	6.58266944571294E-22	FALSE	FALSE			PKHD1	0.604938468798198	4.298391923E-11	7.7960350282E-10	FALSE	FALSE
SIX1	1.0043502588252	3.67749307361563E-23	6.66222939676994E-22	FALSE	FALSE			FIGNL1	0.386270656353964	4.375945456E-11	7.9275614864E-10	FALSE	FALSE
MED25	0.945085821688465	3.83323395659243E-23	6.93639105501548E-22	FALSE	FALSE			ANKRD49	0.498086522128345	4.381334274E-11	7.9282006298E-10	FALSE	FALSE
KIAA1549L	1.74551031042855	3.86515187728478E-23	6.98611779610727E-22	FALSE	TRUE			NDUFB10	-0.433299396309387	4.428032188E-11	8.0035029552E-10	FALSE	FALSE
FKBP14	-0.977210919121073	3.95984339159871E-23	7.14906129747E-22	FALSE	FALSE			FLOT1	-0.404249812344503	4.521360317E-11	8.1628182877E-10	FALSE	FALSE
TMEM158	-1.63311052543346	3.98552533001787E-23	7.18718502525445E-22	FALSE	FALSE			THRB	-0.598941829533424	4.531821262E-11	8.1723324324E-10	TRUE	FALSE
GOLT1B	-1.11590483284425	3.99323385165368E-23	7.19284674217206E-22	FALSE	FALSE			C1QL3	0.530372605246624	4.569103577E-11	8.2301370272E-10	FALSE	FALSE
BTC	1.05345509915467	4.03149574443375E-23	7.2534671433852E-22	FALSE	FALSE			B3GNT2	-0.534363437197052	4.692099594E-11	8.4420255904E-10	FALSE	FALSE
TTF1	-0.48776796821345	4.18099804935454E-23	7.51386441677952E-22	FALSE	FALSE			ZNF888	0.565707394736449	4.706616723E-11	8.4584779762E-10	FALSE	FALSE
KAZALD1	-1.00042597827398	4.20657958970611E-23	7.55121807078031E-22	FALSE	FALSE			EBF4	0.838405754460724	4.7412052E-11	8.5109228577E-10	FALSE	FALSE
SEC61B	-0.903468353708988	4.2214465838741E-23	7.56927489406947E-22	FALSE	FALSE			CHRNB1	0.579801015894711	4.777215546E-11	8.5657977601E-10	FALSE	FALSE
COL2A1	2.92340123429075	4.23735832691862E-23	7.5853363643585E-22	FALSE	FALSE			HLA-G	1.19139285988262	4.817488456E-11	8.6281821112E-10	FALSE	FALSE
CTNNBL1	-0.686158344442641	4.24004065339229E-23	7.5853363643585E-22	FALSE	FALSE			EPM2A	-0.496173950365204	4.962952612E-11	8.8786094278E-10	FALSE	FALSE
OTOS	-2.22754139226993	4.27951647646939E-23	7.64726763780449E-22	TRUE	FALSE			TBC1D16	0.751971784278235	5.014092086E-11	8.9599150642E-10	TRUE	FALSE
ACSF2	1.45372545866569	4.31458913130996E-23	7.70119917167944E-22	FALSE	FALSE			IREB2	-0.452873230078549	5.085912113E-11	9.0779494778E-10	FALSE	FALSE
SOX5	-1.59338239326166	4.43759346573416E-23	7.91178187214642E-22	FALSE	FALSE			GDE1	-0.399655340295394	5.143071609E-11	9.1695782936E-10	FALSE	FALSE
ADAMTSL2	1.63385097363893	4.5713376879158E-23	8.14101461774416E-22	FALSE	FALSE			MBP	1.23628902775847	5.17244453E-11	9.2115151859E-10	FALSE	FALSE
AHDC1	1.23562555077664	4.81321033860356E-23	8.56207574696451E-22	FALSE	FALSE			EDA	0.707386990851041	5.222445774E-11	9.2900524094E-10	TRUE	FALSE
CPNE5	1.91099613786915	5.01182186810091E-23	8.90531734418878E-22	FALSE	FALSE			MRPL23	0.732714990896672	5.244380262E-11	9.3185415867E-10	FALSE	FALSE
AKAP12	-1.82878818592554	5.19241093438828E-23	9.21579767080888E-22	FALSE	FALSE			LHB	1.69199444668435	5.282996829E-11	9.3765748687E-10	FALSE	TRUE
ATP1A2	1.64491050694504	5.27320907419551E-23	9.34866333953377E-22	FALSE	FALSE			CBLL1	0.400542924220778	5.299779916E-11	9.3957697323E-10	FALSE	FALSE
UBE2L3	0.507857935691763	5.41376355133793E-23	9.58705057240866E-22	FALSE	FALSE			ISL2	0.589913365513173	5.329315137E-11	9.4375037346E-10	FALSE	FALSE
PI4KA	0.934029480006239	5.42567277420535E-23	9.59734454879942E-22	FALSE	FALSE			NECAB1	1.14920679065797	5.463691272E-11	9.6645945718E-10	FALSE	FALSE
PYCR2	0.66497043836643	5.46399058436369E-23	9.65427651735551E-22	FALSE	FALSE			ANKRD13A	0.484866659608734	5.595258541E-11	9.8862127056E-10	FALSE	FALSE
SLC8A2	1.76170796771271	5.65772870122145E-23	9.98538373804139E-22	TRUE	FALSE			RNF150	-0.702505487456724	5.60524461E-11	9.8927540247E-10	FALSE	FALSE
PRNP	0.780616718774351	5.88080613350281E-23	1.03674726718628E-21	FALSE	FALSE			BBS2	-0.372552068800482	5.732554177E-11	1.01061142671E-09	FALSE	FALSE
ACTN1	1.6046031930232	6.51141536434471E-23	1.14663548188902E-21	FALSE	FALSE			ARHGEF5	0.907312369684032	5.823399005E-11	1.02547841757E-09	FALSE	FALSE
TCFL5	-1.05732222633741	6.80432504428666E-23	1.19687697399112E-21	FALSE	FALSE			NBAS	-0.400509662438777	5.85335903E-11	1.02960258333E-09	FALSE	FALSE
TMEM208	-0.723474505849935	7.08902329313399E-23	1.24556354580143E-21	FALSE	FALSE			MGLL	-0.750007714662481	6.262265081E-11	1.1002995443E-09	FALSE	TRUE
LRCH3	-0.766587269898966	7.5451104692532E-23	1.32422156206748E-21	FALSE	FALSE			NAV2	-0.793797472521051	6.321566326E-11	1.10948069867E-09	FALSE	FALSE
PLXNB2	1.0604831109825	7.63481086223354E-23	1.33847246552497E-21	FALSE	FALSE			POLE	0.600416535505871	6.337214929E-11	1.11098858154E-09	FALSE	FALSE
SPATA18	-1.61619327842252	7.72114429471777E-23	1.35149058229883E-21	FALSE	FALSE			NFRKB	0.535433663774571	6.358162041E-11	1.11342096785E-09	FALSE	FALSE
KRT18	-2.15604363875347	7.7262372106266E-23	1.35149058229883E-21	FALSE	FALSE			UBE2Q2	-0.551590598763685	6.401288757E-11	1.11972765453E-09	FALSE	FALSE
MRPS6	0.83254632659351	7.80109087909708E-23	1.36306963051748E-21	FALSE	FALSE			ACSL3	-0.621483329243638	6.419168316E-11	1.12160895456E-09	FALSE	FALSE
GOLM1	-0.876755017777993	8.16227014042619E-23	1.4245966609837E-21	FALSE	FALSE			PRR13	0.525421840896557	6.491299387E-11	1.13295483651E-09	FALSE	FALSE
ELL	-0.807695122336734	8.20215808518028E-23	1.42997314213724E-21	FALSE	FALSE			SLC38A9	0.457657657296813	6.535382376E-11	1.13938565603E-09	FALSE	FALSE
PDLIM4	-1.90687556331217	8.23382182855379E-23	1.43390549830666E-21	FALSE	FALSE			PLEKHG3	0.875390422898505	6.64300331E-11	1.15686726899E-09	FALSE	FALSE
UPP2	0.646701178570676	8.58951072410267E-23	1.49419521911103E-21	FALSE	FALSE			KCNC4	0.73038063785295	6.677825921E-11	1.16164655776E-09	FALSE	FALSE
MREG	-1.07269006923667	8.72479421178658E-23	1.516053369494E-21	FALSE	FALSE			TBCEL	-0.630163175275637	6.747023438E-11	1.1723884105E-09	FALSE	FALSE
SMIM19	-0.666056034508352	8.77138908299475E-23	1.52246944138463E-21	FALSE	FALSE			DPP8	-0.369894869276029	6.758401579E-11	1.1730707394E-09	FALSE	FALSE
JMJD1C	0.874421525760794	8.94808228731552E-23	1.55142796750229E-21	FALSE	FALSE			BCAR1	-0.536001764806738	6.775483799E-11	1.17474054466E-09	FALSE	FALSE
LMTK2	-0.824248965398215	9.08304078219123E-23	1.57309473084749E-21	FALSE	FALSE			AGPAT3	-0.499991769566289	6.842964242E-11	1.18513516025E-09	FALSE	FALSE
CALM2	1.03211355557723	9.39977396696035E-23	1.62616089628414E-21	FALSE	FALSE			KIAA0513	-0.62615096285018	6.903585085E-11	1.19432021969E-09	FALSE	FALSE
DNAJC12	-1.06745451006068	9.5715855560111E-23	1.65406664553548E-21	FALSE	FALSE			THY1	-1.2645896801706	6.927861278E-11	1.19720439179E-09	FALSE	FALSE
ESRP1	-2.25734148541773	9.58250550374503E-23	1.65413798405107E-21	FALSE	FALSE			TNRC6A	-0.41129648290238	7.065884352E-11	1.21971729551E-09	FALSE	FALSE
GSG1L	2.33289005250309	9.64982489860638E-23	1.66393421006309E-21	FALSE	TRUE			ARPP21	-1.61411654898851	7.181626394E-11	1.23745187723E-09	FALSE	FALSE
SHOX2	-1.24103243618339	1.00974620963817E-22	1.73921603701682E-21	FALSE	FALSE			GOT2	-0.417718208306195	7.184342348E-11	1.23745187723E-09	FALSE	FALSE
PCDH8	-2.42333342998105	1.03462792155361E-22	1.78012539552115E-21	FALSE	FALSE			ROGDI	-0.654153015601317	7.223037645E-11	1.24275717644E-09	FALSE	FALSE
PAQR8	1.19456057039299	1.06851866386468E-22	1.83642896563555E-21	TRUE	FALSE			FNDC4	0.612757633755201	7.271333902E-11	1.24970097832E-09	FALSE	FALSE
CFDP1	0.831134360230295	1.08133759448689E-22	1.85643377862673E-21	FALSE	FALSE			GAL3ST1	0.550189834029136	7.384446058E-11	1.26775718967E-09	FALSE	FALSE
TOPORS	-0.609195529808578	1.14783936077742E-22	1.96845697785609E-21	FALSE	FALSE			RBP4	1.95441295052078	7.541265748E-11	1.29326957159E-09	FALSE	FALSE
NOMO1	0.972998894195644	1.17227296999342E-22	2.00817120420092E-21	FALSE	FALSE			INO80E	-0.503416253808665	7.612921293E-11	1.3041373222E-09	FALSE	FALSE
FSTL4	-1.75509141888952	1.21190251358819E-22	2.07380231211074E-21	FALSE	FALSE			ENO1	-0.522520231676605	7.663146043E-11	1.31131421915E-09	FALSE	FALSE
PAG1	-1.64027282711553	1.23108876148818E-22	2.10434640305194E-21	FALSE	FALSE			NRXN1	1.71833293558337	7.69547637E-11	1.31541676976E-09	FALSE	FALSE
PPP2R5E	-0.572656588668255	1.24391559771143E-22	2.1239656458537E-21	FALSE	FALSE			B4GALT1	0.74086245682681	7.711328588E-11	1.31669681087E-09	FALSE	FALSE
CSTF2T	-0.514820047664318	1.2498986713594E-22	2.13186942396652E-21	FALSE	FALSE			DIMT1	0.383780814148687	7.944668584E-11	1.35360300352E-09	FALSE	FALSE
GLE1	-0.573176514154112	1.29701322476323E-22	2.20744639972406E-21	FALSE	FALSE			ZNF225	0.339013147118521	7.939795529E-11	1.35360300352E-09	FALSE	FALSE
DLL3	-1.12209284052711	1.29638206813762E-22	2.20744639972406E-21	FALSE	FALSE			NCDN	-0.533774476972634	7.981736018E-11	1.35844832578E-09	FALSE	FALSE
PLEKHB1	-2.14748257238562	1.29929556903115E-22	2.2089427800494E-21	FALSE	FALSE			SEPHS2	-0.331536977241828	8.013381007E-11	1.36236130884E-09	FALSE	FALSE
BCAT2	-1.11667401636843	1.30771652031926E-22	2.22086096865006E-21	FALSE	FALSE			TPD52L1	1.09259006860475	8.058421063E-11	1.36854069897E-09	FALSE	FALSE
KCNA4	1.58942772896044	1.31837135023011E-22	2.23654312140869E-21	FALSE	FALSE			ACSS2	0.415687037359854	8.120853859E-11	1.37765735247E-09	FALSE	FALSE
PIGA	-0.728230126388898	1.32783686871145E-22	2.2501760844052E-21	FALSE	FALSE			CRB1	-0.826004337775193	8.344426564E-11	1.41406143596E-09	FALSE	FALSE
NEUROD1	1.92028496309086	1.36506606393669E-22	2.31077796178013E-21	FALSE	FALSE			MAFK	0.641157247248047	8.431795759E-11	1.42733075949E-09	FALSE	FALSE
TBC1D10B	0.868606015083573	1.56496445116664E-22	2.64631958697277E-21	FALSE	FALSE			PLA2G4F	0.798020700713623	8.478167186E-11	1.43363894744E-09	FALSE	FALSE
PRPH2	-1.39064729050846	1.60378054941785E-22	2.70904690874305E-21	FALSE	FALSE			RNPS1	-0.313139049813859	8.544384278E-11	1.44328585511E-09	FALSE	FALSE
ACADS	-1.1010544131981	1.6390816165897E-22	2.76570866987907E-21	FALSE	FALSE			MPP1	0.477017516439038	8.592085509E-11	1.44978780465E-09	FALSE	FALSE
ALDH18A1	-0.717055739020553	1.68127621591651E-22	2.83386846543615E-21	FALSE	FALSE			ZNF468	0.420503884924882	8.631450542E-11	1.4548707268E-09	FALSE	FALSE
TTLL12	1.35015904854441	1.7231959064078E-22	2.90141958872492E-21	FALSE	FALSE			INPP4B	-0.941087484170679	8.663389675E-11	1.45869244551E-09	FALSE	FALSE
LRRN3	1.66777357484237	1.72714429629484E-22	2.90496075390701E-21	FALSE	FALSE			ZNF770	-0.444198685842372	8.744469136E-11	1.47077112827E-09	FALSE	FALSE
MYO16	-1.66608020757943	1.74867389750079E-22	2.93803342244984E-21	FALSE	FALSE			ZNF578	0.542779039977658	8.809527345E-11	1.48013221979E-09	FALSE	FALSE
MACF1	0.852670955113782	1.85089413071533E-22	3.10646335819313E-21	FALSE	FALSE			VPS13C	-0.60108784591656	8.820404428E-11	1.48037981786E-09	FALSE	FALSE
ZNF174	0.515685559365761	1.90794472070686E-22	3.19880444495081E-21	FALSE	FALSE			CLDN4	1.09411915759457	9.005971771E-11	1.50991494773E-09	FALSE	FALSE
HMGA2	1.75089059105592	1.94151604022594E-22	3.25162627885925E-21	FALSE	FALSE			TMEM200A	-0.850350661727937	9.120120988E-11	1.52742622031E-09	FALSE	FALSE
ZNF398	-0.786093489909657	1.97510058257174E-22	3.30435796720796E-21	FALSE	FALSE			ZNF234	0.356660332523794	9.193721896E-11	1.53811651232E-09	FALSE	FALSE
LSM7	-0.784091425195321	2.04123722785251E-22	3.41137979597475E-21	FALSE	FALSE			IRF2BPL	-0.655546715781007	9.203651303E-11	1.53814312595E-09	FALSE	FALSE
AR	2.49683662994327	2.09034383778128E-22	3.48604693201172E-21	TRUE	FALSE			RECK	0.395627381305155	9.341076697E-11	1.55945461756E-09	FALSE	FALSE
PTRH2	-0.782377850081934	2.09007011525699E-22	3.48604693201172E-21	FALSE	FALSE			TXNDC11	-0.435943698887904	9.489317002E-11	1.58252455047E-09	FALSE	FALSE
SMARCD1	0.623005454179566	2.13412923723533E-22	3.55530122558685E-21	FALSE	FALSE			TUBB4A	0.670257924421098	9.694527962E-11	1.61503654721E-09	FALSE	FALSE
PUS1	-0.767827799651013	2.2736756424611E-22	3.78377120922465E-21	FALSE	FALSE			SLTM	-0.312632154613709	9.76762504E-11	1.62549387953E-09	FALSE	FALSE
CLN6	1.16060213959447	2.40619725652518E-22	4.00008061346102E-21	FALSE	FALSE			TTN	-2.63799182041687	9.800718982E-11	1.62927897498E-09	FALSE	FALSE
SAV1	0.73241613761486	2.43335942409581E-22	4.04096808159708E-21	FALSE	FALSE			HSBP1	-0.465353605595178	9.926581568E-11	1.64846174714E-09	FALSE	FALSE
KLHL24	-1.02443384020291	2.44159458451645E-22	4.05037129020468E-21	FALSE	FALSE			AGPAT2	1.14915604880053	1.0209404806E-10	1.693642359E-09	FALSE	FALSE
RAPGEF3	-1.38012187042047	2.45329232456254E-22	4.06549274374611E-21	FALSE	FALSE			SS18L2	0.353309728176563	1.0343478403E-10	1.71227529445E-09	FALSE	FALSE
RIBC2	-0.792702216393227	2.47034433384733E-22	4.0894459356213E-21	FALSE	FALSE			LRP4	1.04560381065577	1.0341606935E-10	1.71227529445E-09	FALSE	FALSE
CIT	-1.54117008947171	2.51551197056182E-22	4.15616661385335E-21	FALSE	FALSE			ZNF41	0.43449367342255	1.0372124117E-10	1.71521376023E-09	FALSE	FALSE
LYRM1	0.717405680625232	2.51592884647287E-22	4.15616661385335E-21	FALSE	FALSE			EIF3L	-0.531799010339958	1.133889853E-10	1.87311940773E-09	FALSE	FALSE
B3GALT5	1.49098273403013	2.53663167981757E-22	4.18597406031112E-21	FALSE	FALSE			KCNH6	1.01714092064761	1.1361371584E-10	1.87486449521E-09	FALSE	FALSE
IFRD2	-0.791824879576517	2.57724261793256E-22	4.24853722870286E-21	FALSE	FALSE			RDH13	0.727528465631774	1.1588498195E-10	1.91034269201E-09	FALSE	FALSE
GABARAPL1	-0.947459623183411	2.80726945641366E-22	4.62289153266948E-21	FALSE	FALSE			NONO	0.308628798059637	1.1640809242E-10	1.91695878561E-09	FALSE	FALSE
APAF1	-0.791223522899916	2.92152929219132E-22	4.80602253364346E-21	FALSE	FALSE			CPQ	-0.529220000749371	1.1733877121E-10	1.93026570032E-09	FALSE	FALSE
LINGO1	1.32590343659947	2.93863335105889E-22	4.8291132406806E-21	TRUE	FALSE			ATG4D	0.479821229758906	1.1895414987E-10	1.95479664031E-09	FALSE	FALSE
ZNF146	-0.635952021476064	2.9777340960577E-22	4.88826568031662E-21	FALSE	FALSE			MAPK9	0.413518984112448	1.1960197501E-10	1.96134780471E-09	FALSE	FALSE
GABRB1	-1.82770804457145	2.98443457524494E-22	4.89416182480012E-21	FALSE	FALSE			LPIN3	1.04834313526851	1.195848574E-10	1.96134780471E-09	FALSE	FALSE
CARD11	-1.67765853128696	3.09823407587003E-22	5.07549417860789E-21	FALSE	FALSE			ATP8B2	-0.655742974242493	1.2573255381E-10	2.05973735131E-09	FALSE	FALSE
HPCAL1	-1.52145367259714	3.448940568341E-22	5.64414463278507E-21	FALSE	FALSE			LLPH	0.289353938762082	1.271076718E-10	2.08009987231E-09	FALSE	FALSE
ZBTB22	0.852944500630685	3.58665254983817E-22	5.86341340520274E-21	FALSE	FALSE			CLVS1	0.934037538936232	1.2786349005E-10	2.09029587115E-09	FALSE	FALSE
NHLRC4	1.21272508399136	3.73335624871249E-22	6.09691155845236E-21	FALSE	FALSE			OGFOD3	0.446425277160671	1.2980788747E-10	2.11988129915E-09	FALSE	FALSE
BAZ1A	-1.11508771588066	3.75301710715152E-22	6.1226682194701E-21	FALSE	FALSE			TM2D3	-0.411232873412739	1.3073830784E-10	2.13286339928E-09	FALSE	FALSE
ZNF277	-0.991724316959809	3.7952803484661E-22	6.18520688673932E-21	FALSE	FALSE			CBFA2T2	0.365506652373464	1.311524974E-10	2.1374055555E-09	FALSE	FALSE
DGKA	-0.973143858142561	3.81204093606674E-22	6.20609725506709E-21	FALSE	FALSE			CHSY1	-0.552016421152522	1.3207807579E-10	2.15026385442E-09	FALSE	FALSE
METRNL	-1.6450953875316	3.82096704007552E-22	6.21420290412282E-21	FALSE	FALSE			MCM4	0.473392171287349	1.3497561763E-10	2.19290108196E-09	FALSE	FALSE
MAGOHB	-0.84180516444558	3.90755972712209E-22	6.3484739715256E-21	FALSE	FALSE			PDXP	-0.650567720935125	1.3496165222E-10	2.19290108196E-09	FALSE	FALSE
KLHL29	-1.48123020216484	3.99285990715108E-22	6.48037046580201E-21	FALSE	FALSE			PCDH20	-1.41889985048268	1.3647553328E-10	2.21498383543E-09	FALSE	FALSE
WSCD1	-1.18498450711057	4.08495638360608E-22	6.62301424790015E-21	FALSE	FALSE			DNAJC18	0.40824382765661	1.3670642381E-10	2.21570003435E-09	FALSE	FALSE
FBXO8	0.56420049098735	4.1837607460177E-22	6.77622895314368E-21	FALSE	FALSE			HIP1R	0.968303722725079	1.3680114549E-10	2.21570003435E-09	FALSE	FALSE
NAAA	-1.15659555322634	4.1940748939907E-22	6.7859528320756E-21	FALSE	FALSE			CENPV	0.382599490097015	1.385604488E-10	2.24188812483E-09	FALSE	FALSE
GYG1	-1.299017438045	4.27349229510174E-22	6.90735002071732E-21	FALSE	FALSE			GPRC5B	-0.820611061563142	1.3983576253E-10	2.26019959911E-09	FALSE	FALSE
VAV2	-1.86745259440996	4.36528233947425E-22	7.04847588413776E-21	FALSE	FALSE			BRMS1	0.463924010444931	1.4181358825E-10	2.28981673829E-09	FALSE	FALSE
EPS15	0.875929180690992	4.39735671383722E-22	7.09299044528067E-21	FALSE	FALSE			OSBPL6	1.22860866501346	1.4948009584E-10	2.41113232456E-09	FALSE	FALSE
HADH	0.567734253860074	4.5106107510395E-22	7.26822364929528E-21	FALSE	FALSE			ADD1	-0.308614729968204	1.5128466887E-10	2.43774262228E-09	FALSE	FALSE
KDELR1	-0.688707941473885	4.56349473379375E-22	7.34591999939827E-21	FALSE	FALSE			FERMT1	0.801924439264201	1.5241739054E-10	2.45348361891E-09	FALSE	FALSE
ANO3	1.93024367741412	4.79156248939853E-22	7.70516529832492E-21	FALSE	FALSE			EARS2	-0.467602553551959	1.5319575475E-10	2.46349414409E-09	FALSE	FALSE
KRT23	-1.25915802817555	4.93881599083375E-22	7.93385511670365E-21	TRUE	FALSE			CDK9	0.447881813033885	1.5359909569E-10	2.46745975861E-09	FALSE	FALSE
TNR	-2.48867290234436	5.14701665256252E-22	8.25988615303687E-21	FALSE	FALSE			PPP1R21	-0.396174052620389	1.5585313905E-10	2.50111719481E-09	FALSE	FALSE
CSH2	-1.68520178083282	5.57010521298512E-22	8.92975217596993E-21	FALSE	FALSE			ZDHHC12	0.512694023663403	1.5661104644E-10	2.50816653514E-09	FALSE	FALSE
RPH3AL	-1.74840867725159	5.70389119224056E-22	9.13492970899726E-21	FALSE	FALSE			SPECC1L	-0.366197590293799	1.5656438952E-10	2.50816653514E-09	FALSE	FALSE
USP53	-1.65840653857244	5.81562045413148E-22	9.30440170827154E-21	FALSE	FALSE			ZMYND12	-0.470004480168449	1.5729799079E-10	2.51405306498E-09	FALSE	FALSE
ROBO1	1.79955934912861	5.86801075851062E-22	9.37868968235864E-21	FALSE	FALSE			INSM2	0.321851970421939	1.5720240859E-10	2.51405306498E-09	FALSE	FALSE
AGPAT1	0.732578702969117	5.88100826323316E-22	9.38993033347663E-21	FALSE	FALSE			TRAPPC2	0.330506661797169	1.5854251053E-10	2.53137397905E-09	FALSE	FALSE
SLC39A7	-0.954135146535102	5.90399787473594E-22	9.41708597183059E-21	FALSE	FALSE			FADS1	-0.608660255397302	1.6088962525E-10	2.56624657584E-09	FALSE	FALSE
DLK2	-1.03655226759435	5.99731192312537E-22	9.55624307750635E-21	FALSE	FALSE			PHF8	0.385688150316229	1.6295589238E-10	2.59657349567E-09	FALSE	FALSE
LRRK2	1.04284547790604	6.06537145287386E-22	9.65491838044421E-21	FALSE	FALSE			TXLNA	-0.381729489979821	1.6338505818E-10	2.60036575315E-09	FALSE	FALSE
FTCD	-1.33520628334952	6.19483757309776E-22	9.85104322356343E-21	FALSE	FALSE			ZNF688	-0.41252654062705	1.6352423907E-10	2.60036575315E-09	FALSE	FALSE
OSTM1	-1.00939368466591	6.30661323549694E-22	1.0018669239801E-20	FALSE	FALSE			RAB3B	1.58204365405072	1.642645287E-10	2.60950199327E-09	FALSE	FALSE
SLC30A5	-0.736885616378596	6.42239335857531E-22	1.01923123633116E-20	FALSE	FALSE			FMNL2	0.824466791434946	1.6454312212E-10	2.61129271321E-09	FALSE	FALSE
EFR3B	1.21142082066694	6.56226855252174E-22	1.03828938514924E-20	FALSE	FALSE			TMEM87A	-0.452938030202413	1.6708833693E-10	2.64901479187E-09	FALSE	FALSE
KLRG1	-0.528405211902027	6.55881611020147E-22	1.03828938514924E-20	FALSE	FALSE			HMG20A	-0.432330213711381	1.6994558743E-10	2.69160300097E-09	FALSE	FALSE
SNX1	0.600908401088962	6.55046277340507E-22	1.03828938514924E-20	FALSE	FALSE			ANLN	-1.44459064094963	1.7067318506E-10	2.70041000248E-09	FALSE	FALSE
AMIGO2	2.42328213307942	6.63859176744126E-22	1.04931074492799E-20	FALSE	FALSE			ERV3-1	0.575666357447455	1.7096199381E-10	2.7022637234E-09	FALSE	FALSE
PSMB8	-1.26714781802082	6.65266419770291E-22	1.05048036574159E-20	FALSE	FALSE			FGF14	1.53864573731836	1.7511317796E-10	2.7651020668E-09	FALSE	FALSE
BTG1	0.90294716825188	7.02134598746937E-22	1.1075856701476E-20	TRUE	FALSE			ADAM11	1.24930041026489	1.7856665499E-10	2.81680846649E-09	FALSE	FALSE
SESTD1	0.806628718383916	7.0489250398976E-22	1.1108230921232E-20	FALSE	FALSE			ZNF597	-0.504263177640441	1.7881726198E-10	2.81793809348E-09	FALSE	FALSE
IPPK	-0.56752079695211	7.08177080852013E-22	1.11488317838532E-20	FALSE	FALSE			KLHL21	-0.639204478937332	1.8362114411E-10	2.89074767174E-09	FALSE	FALSE
ARHGEF11	0.875053721693351	7.29557475659371E-22	1.14739493899156E-20	FALSE	FALSE			TCF12	-0.401324409614809	1.8405916076E-10	2.89474861916E-09	FALSE	FALSE
MFAP3L	-1.29660755098585	7.8153279771854E-22	1.22791126092644E-20	FALSE	FALSE			RAD51D	0.455417250114366	1.887370484E-10	2.96535663964E-09	FALSE	FALSE
PGBD5	0.849873019144591	7.92832661138846E-22	1.24442318886429E-20	FALSE	FALSE			HUS1	0.366698071997391	1.9045021071E-10	2.98822918507E-09	FALSE	FALSE
PEF1	0.564905563310234	8.1214373740383E-22	1.27346402967614E-20	FALSE	FALSE			CDKN1B	0.998021868585574	1.9057245136E-10	2.98822918507E-09	FALSE	FALSE
CYTH1	-0.789204260683737	8.35843621315066E-22	1.3093220030212E-20	FALSE	FALSE			NOMO3	-0.848979656026661	1.9183003151E-10	3.00495540908E-09	FALSE	FALSE
AP3S1	-0.966918014488506	8.46116002199929E-22	1.32409584718027E-20	FALSE	FALSE			TAPT1	-0.458886163802556	1.9271001445E-10	3.01573932157E-09	FALSE	FALSE
PTCHD1	-2.055566923486	8.78018015138638E-22	1.3726551750077E-20	FALSE	FALSE			ITPRIPL2	-0.599739155136396	1.9361666902E-10	3.02691878882E-09	FALSE	FALSE
LRRTM3	2.23684410264186	8.87966530604312E-22	1.38650278938272E-20	FALSE	FALSE			DDOST	-0.604679281999282	1.9589107174E-10	3.05943764125E-09	FALSE	FALSE
INPP5F	-1.39269746738296	8.88637054238176E-22	1.38650278938272E-20	FALSE	FALSE			PPHLN1	0.305531467789317	1.9826786924E-10	3.09348965853E-09	FALSE	FALSE
RAB9B	-1.2992039311552	9.07687156843088E-22	1.41482365447334E-20	FALSE	FALSE			FRMD5	0.923413294085037	1.9959021992E-10	3.11103844769E-09	FALSE	FALSE
SCAPER	0.750360487975601	9.15366671683627E-22	1.42538254325572E-20	FALSE	FALSE			AQP3	1.41055706017891	2.0389627981E-10	3.17501397933E-09	FALSE	FALSE
ALG3	-0.933069230035677	9.27675309110175E-22	1.44268381963787E-20	FALSE	FALSE			KCNJ14	0.437180819666244	2.1110209966E-10	3.2839726828E-09	FALSE	FALSE
MAGEH1	-1.15674574214259	9.28310175502228E-22	1.44268381963787E-20	FALSE	FALSE			MATK	0.575731497796206	2.1321201084E-10	3.31352091474E-09	FALSE	FALSE
XPO6	0.630591422218329	9.29517591442446E-22	1.44313564517539E-20	FALSE	FALSE			COG2	0.409542522026573	2.1629061346E-10	3.35805042176E-09	FALSE	FALSE
NDEL1	-0.524235742780755	9.74218953069643E-22	1.51104718996802E-20	FALSE	FALSE			STMN4	0.995019381634609	2.1764814938E-10	3.37579784796E-09	FALSE	FALSE
SWI5	-0.934015707052747	9.83557127485016E-22	1.52402951358234E-20	FALSE	FALSE			IFFO2	0.579706067494037	2.2685779703E-10	3.51517942785E-09	FALSE	TRUE
STYK1	-1.74342541751861	9.86511875877893E-22	1.52710486351482E-20	FALSE	FALSE			MAPK3	-0.455439207700771	2.2754954564E-10	3.5224311672E-09	FALSE	FALSE
BLZF1	-0.767345106777155	9.93194262976183E-22	1.53593882927643E-20	FALSE	FALSE			EXOSC10	-0.592752493814276	2.2802894461E-10	3.52638474948E-09	FALSE	FALSE
DHCR24	2.7019316951209	1.01189842092063E-21	1.56332844362645E-20	FALSE	FALSE			MTFR1	0.49489582441336	2.4309177595E-10	3.75563673086E-09	FALSE	FALSE
MRPS25	-0.816635484644374	1.02914872103662E-21	1.5874717594827E-20	FALSE	FALSE			SLC2A8	0.413082241358445	2.4379256979E-10	3.76277100615E-09	FALSE	FALSE
UHMK1	0.91807308738772	1.02954244199443E-21	1.5874717594827E-20	FALSE	FALSE			TMCO3	-0.406147280499177	2.5154541043E-10	3.87862820407E-09	FALSE	FALSE
LCLAT1	-0.802083462028652	1.03747170859294E-21	1.59813278946954E-20	FALSE	FALSE			FAM168A	0.490240998447121	2.5797164428E-10	3.97382347937E-09	FALSE	FALSE
GLA	-0.99082373613911	1.04592841679363E-21	1.60958465939219E-20	FALSE	FALSE			RNF157	1.14755989940063	2.6090506182E-10	4.01508151345E-09	FALSE	FALSE
HDGFL1	-0.340374996618509	1.04993098789273E-21	1.61416636156203E-20	FALSE	FALSE			FUT8	0.477530435773404	2.6434341325E-10	4.06402183082E-09	FALSE	FALSE
GOLPH3	-0.539919451149549	1.14812558085849E-21	1.76340887994686E-20	FALSE	FALSE			JUP	-1.17986642368381	2.6514250677E-10	4.07233022832E-09	FALSE	FALSE
TBL1XR1	1.02354100513277	1.15635050649342E-21	1.77431052862826E-20	FALSE	FALSE			LCMT1	-0.345793386700947	2.6628161746E-10	4.08583967219E-09	FALSE	FALSE
DDX31	-0.52946247802585	1.16658951365254E-21	1.78827835573827E-20	FALSE	FALSE			TUBA1C	1.03421621988666	2.6803553751E-10	4.10874729024E-09	FALSE	FALSE
SULF2	-1.80495526033053	1.29526234603414E-21	1.98359096435948E-20	FALSE	FALSE			TTF1	0.289645037248142	2.7116311359E-10	4.15264678714E-09	FALSE	FALSE
PIGW	-0.84892715555635	1.3392303736245E-21	2.04893136753843E-20	FALSE	FALSE			AMPH	0.801064427300902	2.723777976E-10	4.16533501105E-09	FALSE	FALSE
ERCC5	-0.585162084184099	1.39217428490826E-21	2.12786405507871E-20	FALSE	FALSE			PURG	0.787775633284519	2.725208068E-10	4.16533501105E-09	FALSE	FALSE
EXOC6B	0.60864960665904	1.41282927283414E-21	2.15733959672433E-20	FALSE	FALSE			PABPC1L2B	0.774953026339122	2.7353176949E-10	4.17673195644E-09	FALSE	FALSE
SLC2A9	-1.03862044181766	1.47794812062944E-21	2.25458694409587E-20	FALSE	FALSE			TBC1D5	-0.448162106137895	2.7585871296E-10	4.20410814927E-09	FALSE	FALSE
SPATA24	-0.678899807468977	1.4948892446468E-21	2.27822278591235E-20	FALSE	FALSE			FBLL1	0.593724165264775	2.7573148648E-10	4.20410814927E-09	FALSE	FALSE
VMAC	-0.785599688296895	1.50311968137997E-21	2.2885505941939E-20	FALSE	FALSE			EDC4	-0.457144655966065	2.7716032171E-10	4.21985971436E-09	FALSE	FALSE
KCNK3	1.85280200531085	1.5377699534852E-21	2.33904467417561E-20	FALSE	FALSE			TGFBR3L	1.1276765491292	2.7886660634E-10	4.24173621606E-09	FALSE	TRUE
VPS33A	-0.629642761356084	1.54650672028441E-21	2.35006325264841E-20	FALSE	FALSE			NGRN	-0.540388565182408	2.8101428883E-10	4.27027794307E-09	FALSE	FALSE
GAST	-0.491715711938088	1.5484390529654E-21	2.35073056999366E-20	FALSE	FALSE			LRRC49	-0.433831087230335	2.9032408459E-10	4.40749475768E-09	FALSE	FALSE
ING3	-0.570611895603063	1.56160336899751E-21	2.3684317763129E-20	FALSE	FALSE			PRDM5	-0.420737798915654	2.9117143003E-10	4.4161000221E-09	FALSE	FALSE
DMTN	1.07117060904608	1.56584746882918E-21	2.37258293568602E-20	FALSE	FALSE			SNX12	0.357896219925679	2.9940295767E-10	4.53657436246E-09	FALSE	FALSE
CHMP1A	0.803147125607342	1.59259467540457E-21	2.41079018989366E-20	FALSE	FALSE			GTPBP1	-0.475918035555393	3.0487495219E-10	4.61504458874E-09	FALSE	FALSE
BCAM	2.07009211853404	1.61093108730066E-21	2.43620442914258E-20	TRUE	FALSE			DDX1	-0.387495696173274	3.1012268123E-10	4.68997249824E-09	FALSE	FALSE
GEMIN7	-0.580109937534645	1.65146342938537E-21	2.49510448836986E-20	FALSE	FALSE			RNF39	0.700422969188739	3.1184570589E-10	4.71150378872E-09	FALSE	FALSE
ISCA1	-0.778235346517541	1.69022114806702E-21	2.5512129946327E-20	FALSE	FALSE			CBX6	-0.471157998478149	3.1352097219E-10	4.73227292924E-09	FALSE	FALSE
SRRM2	1.18532081902712	1.69962134838767E-21	2.56294433789914E-20	FALSE	FALSE			USP28	0.447508207932733	3.1710855855E-10	4.78183911609E-09	FALSE	FALSE
EHMT2	0.831528281109035	1.70519488180542E-21	2.56888832768064E-20	FALSE	FALSE			SDHA	0.334987635953348	3.1826165576E-10	4.79463468575E-09	FALSE	FALSE
SLC35E1	-0.497942164348813	1.70989916431391E-21	2.57351267149081E-20	FALSE	FALSE			HYPK	-0.412171607140264	3.2404879577E-10	4.87715123493E-09	FALSE	FALSE
IGF2	-3.80254017630207	1.79322217608109E-21	2.69634161585908E-20	FALSE	FALSE			RRN3	-0.392744916411573	3.26313091E-10	4.90653962909E-09	FALSE	FALSE
EIF4EBP1	-0.979162529603923	1.87133745967737E-21	2.8111131324142E-20	FALSE	FALSE			SH3PXD2A	-0.639693339460814	3.2800123672E-10	4.92721705124E-09	FALSE	FALSE
ACTL10	-0.821338969288834	1.92768054714565E-21	2.89299092981067E-20	FALSE	FALSE			FCN2	0.458696975545852	3.3124038411E-10	4.96639749236E-09	FALSE	TRUE
SLC35E4	0.962305135461719	1.9409034362035E-21	2.91006121868111E-20	FALSE	FALSE			TXNL4B	-0.374174112135048	3.3092815341E-10	4.96639749236E-09	FALSE	FALSE
RALB	-0.911628914694185	1.96629604179503E-21	2.94532812426062E-20	FALSE	FALSE			NT5C3B	0.426527599343887	3.341642865E-10	5.00546942191E-09	FALSE	FALSE
SUSD1	0.892868378036502	2.20026407869312E-21	3.29265754666024E-20	FALSE	FALSE			FIGN	-1.1461858855806	3.395206519E-10	5.08086846282E-09	FALSE	FALSE
RABEPK	-0.835572429101249	2.22634390184674E-21	3.32536357180012E-20	FALSE	FALSE			RAB3GAP2	-0.359652509276364	3.4163459379E-10	5.10764806274E-09	FALSE	FALSE
TMTC4	-0.891844220138481	2.22590948759921E-21	3.32536357180012E-20	FALSE	FALSE			FUBP3	0.300608705249295	3.4225440229E-10	5.11205982477E-09	FALSE	FALSE
RAB6B	0.952253245583628	2.28808313662335E-21	3.41434055164563E-20	FALSE	FALSE			GOLGA7	0.353631181491139	3.4281146993E-10	5.11552698678E-09	FALSE	FALSE
GPC4	2.69366331866142	2.32620692371281E-21	3.46794276515253E-20	FALSE	FALSE			ELF4	0.663468156750007	3.4357308377E-10	5.12203698648E-09	FALSE	FALSE
MAPK1IP1L	-0.630349059997492	2.33075259244492E-21	3.47143217245604E-20	FALSE	FALSE			MAPK10	-0.487232610956749	3.4601034777E-10	5.15349186848E-09	FALSE	FALSE
ATP6V0D1	0.710379229273094	2.4311908000008E-21	3.61760271875355E-20	FALSE	FALSE			CREBBP	-0.388709399983103	3.4847815413E-10	5.1804453073E-09	FALSE	FALSE
CHST1	-1.72055269591284	2.45293404643983E-21	3.64650998046291E-20	FALSE	FALSE			PRSS8	0.77394088102891	3.4831965807E-10	5.1804453073E-09	FALSE	FALSE
FBXO4	-0.537404592240407	2.56113423791143E-21	3.80018249834492E-20	FALSE	FALSE			ATAD5	0.407879869244841	3.5225528264E-10	5.23165557976E-09	FALSE	FALSE
PDLIM7	1.27621863572321	2.55936268309944E-21	3.80018249834492E-20	FALSE	FALSE			STX3	0.644551838995203	3.5557575524E-10	5.27599351059E-09	FALSE	FALSE
CDKN3	-0.79330665105438	2.59982766050605E-21	3.8539629811061E-20	FALSE	FALSE			ZFP90	-0.375912446554044	3.5595976947E-10	5.27671812696E-09	FALSE	FALSE
RANBP1	0.544716611030747	2.75938464759229E-21	4.08664087554519E-20	FALSE	FALSE			SGPL1	0.567401124953908	3.6548270424E-10	5.41278853521E-09	FALSE	FALSE
CEBPD	-2.25348803897866	2.88414508698426E-21	4.2673962504129E-20	FALSE	FALSE			ZBTB41	-0.588503387307918	3.6888192144E-10	5.45799632448E-09	FALSE	FALSE
NSG2	2.70874296686153	2.90649054590181E-21	4.29642071963682E-20	FALSE	FALSE			RNF34	0.341014888002246	3.7063010017E-10	5.47871330233E-09	FALSE	FALSE
COCH	-1.80858667219829	2.92614118757054E-21	4.32141094896089E-20	FALSE	FALSE			BAIAP3	-0.822612346291338	3.7181015594E-10	5.49100120542E-09	FALSE	FALSE
ZNF226	-0.785441732143532	2.95910783415635E-21	4.36600137142675E-20	FALSE	FALSE			GRHPR	0.404067472455565	3.722028664E-10	5.49164922748E-09	FALSE	FALSE
COQ10B	-0.710462485625681	3.01306119260119E-21	4.44144404074162E-20	FALSE	FALSE			GBE1	-0.500377622290189	3.7629767401E-10	5.54686730524E-09	FALSE	FALSE
WDR47	1.09337006621719	3.07134129892044E-21	4.5231174994298E-20	FALSE	FALSE			KIT	1.11539701403057	3.8941960341E-10	5.73492312118E-09	FALSE	FALSE
ACSS3	-2.16082707897283	3.13098086354797E-21	4.60663847989119E-20	FALSE	FALSE			ELP2	-0.379645269095434	3.9698682734E-10	5.84090058206E-09	FALSE	FALSE
CUL4B	-0.871604169346719	3.18460183634924E-21	4.68115655552251E-20	FALSE	FALSE			CYP27A1	0.554700984977168	3.98932264E-10	5.86404354078E-09	FALSE	FALSE
ATP2B1	1.34340519052342	3.21912473925248E-21	4.72748887780333E-20	FALSE	FALSE			POLR2H	0.40946208739997	4.031447027E-10	5.92043568525E-09	FALSE	FALSE
DPF1	-1.0273443961161	3.34800898334305E-21	4.91218130706148E-20	FALSE	FALSE			EXTL2	-0.402280726856661	4.1116029346E-10	6.03252236716E-09	FALSE	FALSE
PI4K2B	-0.832013449403748	3.38009323360999E-21	4.95260504183194E-20	FALSE	FALSE			SHC1	-0.646435548657524	4.140078667E-10	6.06864603861E-09	FALSE	FALSE
NEO1	1.20421641672034	3.38185251856021E-21	4.95260504183194E-20	FALSE	FALSE			RELL1	-0.652778555634355	4.1642312385E-10	6.09837138487E-09	FALSE	FALSE
ORMDL3	1.12043425241638	3.39222702964703E-21	4.96318123863691E-20	FALSE	FALSE			PPP4R4	1.39872266520389	4.191397283E-10	6.13245050423E-09	FALSE	FALSE
CLIP3	0.849694774293321	3.41774087192888E-21	4.99586764594023E-20	FALSE	FALSE			TSPAN3	-0.445824900006296	4.1971705363E-10	6.13519552027E-09	FALSE	FALSE
SIPA1L3	-0.902137844427241	3.45281395363554E-21	5.0377803588586E-20	FALSE	FALSE			ACOT4	0.581931361781299	4.2027607304E-10	6.13766810564E-09	FALSE	FALSE
TCN2	1.75464112829391	3.45068293167846E-21	5.0377803588586E-20	FALSE	FALSE			GORAB	-0.422743658332597	4.2431022156E-10	6.1908394977E-09	FALSE	FALSE
PSEN2	0.796869473559731	3.49717797304401E-21	5.09778452126221E-20	FALSE	FALSE			KLF13	-0.694448071984248	4.2732225256E-10	6.22901316851E-09	FALSE	FALSE
BNIP2	0.756183107589652	3.55745845738554E-21	5.18085740005741E-20	FALSE	FALSE			DAD1	-0.467243094014764	4.4349961064E-10	6.45884770607E-09	FALSE	FALSE
MCHR1	1.17888950699397	3.5733442111873E-21	5.19918280191513E-20	TRUE	FALSE			RHOF	0.674827039888517	4.4784669026E-10	6.51011121396E-09	FALSE	FALSE
TBC1D23	-0.605941043598807	3.59078803699266E-21	5.2197392489728E-20	FALSE	FALSE			ZNF525	0.447122194605229	4.478384899E-10	6.51011121396E-09	FALSE	FALSE
PRL	-5.1799436770657	3.6439667424895E-21	5.29215575894946E-20	TRUE	FALSE			SH3KBP1	0.638739050760791	4.4837293229E-10	6.51174822241E-09	FALSE	FALSE
GPR61	1.17798964039526	3.68390817354313E-21	5.34523192406355E-20	FALSE	FALSE			OFD1	0.391060962604493	4.533986008E-10	6.57866743997E-09	FALSE	FALSE
CRB1	1.98919903994701	3.7198369726611E-21	5.39239350465965E-20	FALSE	FALSE			TTC8	-0.455043283913629	4.5391672963E-10	6.58012069486E-09	FALSE	FALSE
C1orf115	1.81211051268067	3.78607043392196E-21	5.48335849505367E-20	FALSE	FALSE			TMEM70	0.379206630089805	4.5486876336E-10	6.58785551204E-09	FALSE	FALSE
BTN3A2	-1.40109507542926	3.80836195115523E-21	5.50551351671596E-20	TRUE	FALSE			BMP4	0.943977128386878	4.5930158195E-10	6.64594191602E-09	FALSE	FALSE
ZNF230	-0.694840996331702	3.80738837963292E-21	5.50551351671596E-20	FALSE	FALSE			CACNA1A	1.36824841813531	4.6262815078E-10	6.68792927255E-09	FALSE	FALSE
MUSK	2.06228323516897	3.92806239027219E-21	5.67334735872065E-20	FALSE	FALSE			ADPRM	0.368437480479707	4.6898747997E-10	6.77364210753E-09	FALSE	FALSE
CD99L2	0.898720102933886	3.95722902757714E-21	5.71023433374399E-20	FALSE	FALSE			THOC3	0.551872227652951	4.7143224571E-10	6.80271113131E-09	FALSE	FALSE
KCNMB4	-0.892985390967206	4.13164445100751E-21	5.95645408353583E-20	FALSE	FALSE			NEU3	0.442807506786279	4.7641243624E-10	6.86827928912E-09	FALSE	FALSE
SZRD1	0.618024504729735	4.17779272647891E-21	6.01747400667497E-20	FALSE	FALSE			PLCH2	-1.51254773350545	4.8091466389E-10	6.92684314142E-09	FALSE	FALSE
CRIP2	1.33819451709743	4.34472270258825E-21	6.25219099696954E-20	FALSE	FALSE			PPP5C	0.502481515828485	4.8595351507E-10	6.99302210947E-09	FALSE	FALSE
ANKEF1	-0.615877237016718	4.48121561545032E-21	6.44271940036844E-20	FALSE	FALSE			SPAG9	-0.477824390344917	4.9823969949E-10	7.16327633702E-09	FALSE	FALSE
POLB	-0.860871717755316	4.53428588074091E-21	6.51307140698031E-20	FALSE	FALSE			NEK5	0.529657213914565	5.1248650574E-10	7.36138235387E-09	FALSE	FALSE
FHDC1	-1.11278537748529	4.94850955848267E-21	7.10158486592458E-20	FALSE	FALSE			CNST	-0.492088927591021	5.1491924405E-10	7.38958401015E-09	FALSE	FALSE
RASEF	2.19010570252473	5.06097136870996E-21	7.25636359358842E-20	TRUE	FALSE			EMILIN3	0.774580628584919	5.1842238159E-10	7.43308156046E-09	FALSE	TRUE
ZNF235	-0.537762820772869	5.09153504053725E-21	7.29354287017088E-20	FALSE	FALSE			DUT	-0.389133184784715	5.2121952874E-10	7.46638675246E-09	FALSE	FALSE
TFEB	-1.6430408479335	5.10984580781975E-21	7.31311841386421E-20	FALSE	FALSE			DDX54	0.413884127324415	5.2731915812E-10	7.54689591483E-09	FALSE	FALSE
SEC24D	-1.32800722587018	5.34841060922912E-21	7.64759566040818E-20	FALSE	FALSE			TES	0.714813218998679	5.2999180025E-10	7.57825695848E-09	FALSE	FALSE
CDKN1A	-2.24775469001317	5.47505471168482E-21	7.82157770653849E-20	FALSE	FALSE			GADD45B	0.951204755192672	5.3900254378E-10	7.700106213E-09	FALSE	FALSE
SRGAP3	0.978620695760904	5.51077795246467E-21	7.86547391710348E-20	FALSE	FALSE			ZNF853	0.607203935396579	5.4154760524E-10	7.7255051179E-09	FALSE	FALSE
BEND4	-1.44358441646531	5.60041309836496E-21	7.98616878691663E-20	FALSE	FALSE			RAB15	0.607024249792373	5.4176190371E-10	7.7255051179E-09	FALSE	FALSE
PIAS1	0.736488704045058	5.62441271128506E-21	8.01313387454848E-20	FALSE	FALSE			FBXO4	0.308533689624959	5.4322416546E-10	7.73934663968E-09	FALSE	FALSE
GMPPA	-0.867749683780221	5.65487688920437E-21	8.04925197710166E-20	FALSE	FALSE			SSBP3	-0.550477573161425	5.5089454292E-10	7.84153055079E-09	FALSE	FALSE
CRYGC	1.15061264210739	5.68428366384751E-21	8.08380105871285E-20	FALSE	TRUE			SKIL	0.581991204544584	5.5534171787E-10	7.8976916571E-09	FALSE	FALSE
LRRC3B	1.84263542848006	5.84195012222086E-21	8.30052534062481E-20	FALSE	FALSE			ST6GALNAC4	0.60360789990692	5.5928672916E-10	7.94661640538E-09	FALSE	FALSE
HDC	2.08885366252787	5.91192166104418E-21	8.39236994678256E-20	FALSE	FALSE			PTPRK	-1.33955489123765	5.6384142419E-10	8.00410779168E-09	FALSE	FALSE
TERF2	0.510858263004006	6.02682752705663E-21	8.54777889715789E-20	FALSE	FALSE			KIF13A	-0.38204821793434	5.8160290277E-10	8.2488058544E-09	FALSE	FALSE
CSRP2	2.27914190388116	6.10409048897452E-21	8.64956764787812E-20	FALSE	TRUE			CRB3	1.04652913752585	5.8395609057E-10	8.27472613305E-09	FALSE	FALSE
SMC4	-1.01618905049128	6.12992038890764E-21	8.6783576153393E-20	FALSE	FALSE			AGT	-1.10103161010878	5.9650892944E-10	8.44500006851E-09	FALSE	FALSE
FUT9	2.53109839655138	6.20063126721254E-21	8.76270538956257E-20	FALSE	FALSE			GCH1	0.783554300804847	5.9871024149E-10	8.46854926489E-09	FALSE	FALSE
ZCCHC9	-0.693251963199968	6.20025901080805E-21	8.76270538956257E-20	FALSE	FALSE			CYBRD1	1.53180325389423	6.2214766503E-10	8.79216399509E-09	FALSE	FALSE
MED11	-0.72048885683725	6.27445363093921E-21	8.85907834187229E-20	FALSE	FALSE			ACTB	-0.522308466504342	6.3492759372E-10	8.9647220699E-09	FALSE	FALSE
PTPN13	1.31825619147766	6.41783761417253E-21	9.05340659139051E-20	FALSE	FALSE			SLC35F4	0.576012658633804	6.3596895788E-10	8.97137930456E-09	FALSE	FALSE
ZNF813	-0.661294904602605	6.47840628652917E-21	9.13066698019953E-20	FALSE	FALSE			UGP2	0.513114290385407	6.4227485617E-10	9.05222297281E-09	FALSE	FALSE
IQCG	-0.879743457153048	6.58359435674419E-21	9.27061949536886E-20	FALSE	FALSE			LIX1L	-0.646762243381812	6.436267761E-10	9.06316309132E-09	FALSE	FALSE
TLL2	-1.53677012705208	6.79602102156694E-21	9.56119382864417E-20	FALSE	FALSE			KIAA0319L	-0.35721093647566	6.4644183869E-10	9.09466833463E-09	FALSE	FALSE
CCBE1	-1.48948437660769	6.92039935987002E-21	9.72748635021729E-20	FALSE	FALSE			MLH1	-0.344467436640509	6.5323039263E-10	9.18196970642E-09	FALSE	FALSE
COL6A6	-1.53446995748973	7.27491278847994E-21	1.02166772550437E-19	FALSE	FALSE			PHF5A	-0.361335653442736	6.5729222862E-10	9.23082208311E-09	FALSE	FALSE
ZNF510	-0.592885292625611	7.37845839918968E-21	1.03528583403247E-19	FALSE	FALSE			ZNF799	0.445338892768367	6.6049624286E-10	9.26755111528E-09	FALSE	FALSE
ASF1B	-1.01673424177114	7.41350325118275E-21	1.03927677367204E-19	FALSE	FALSE			ZNF572	0.580788508971766	6.6556363344E-10	9.33033684887E-09	FALSE	FALSE
DEFB119	-0.299903232042	7.68921637013698E-21	1.07696915760735E-19	FALSE	FALSE			ZNF235	0.461125567157026	6.6708255572E-10	9.34331020885E-09	FALSE	FALSE
LANCL1	-0.667179596748666	7.69948936496229E-21	1.07744943175646E-19	FALSE	FALSE			DGCR2	-0.477522093920686	7.1131215302E-10	9.95394420005E-09	FALSE	FALSE
PARD3B	1.02496613010741	7.76783600461995E-21	1.08604833233332E-19	FALSE	FALSE			SNX2	0.364879412252982	7.2117505616E-10	1.008300080743E-08	FALSE	FALSE
DUSP15	1.03002827251944	7.84307572319066E-21	1.09559486344446E-19	FALSE	FALSE			TBRG1	0.431901363034036	7.2231239422E-10	1.008994145716E-08	FALSE	FALSE
SBNO1	-0.68430152303387	7.8776233959949E-21	1.09944525818393E-19	FALSE	FALSE			FBXO32	1.81005679193342	7.2796027999E-10	1.015982153175E-08	FALSE	FALSE
USP31	-0.922403945989393	8.02947772827945E-21	1.11964630537027E-19	FALSE	FALSE			FBXO6	0.485273291869155	7.3973724918E-10	1.031504297057E-08	FALSE	FALSE
CASP7	-0.755371052346186	8.27590963417894E-21	1.15298801213167E-19	FALSE	FALSE			TUBB	-0.517019288203267	7.6164934199E-10	1.061119078851E-08	FALSE	FALSE
TNFRSF10B	-1.48151393209573	8.45503859144054E-21	1.17690249818787E-19	FALSE	FALSE			R3HDM4	0.464251566367933	7.8337141548E-10	1.090416993273E-08	FALSE	FALSE
IGF2BP2	1.80651987711807	8.63563405521054E-21	1.20097868313763E-19	FALSE	FALSE			NUP133	-0.404586487423206	7.8759618345E-10	1.095329215196E-08	FALSE	FALSE
AMPH	-1.06395476395916	8.6438614933702E-21	1.20106188429062E-19	FALSE	FALSE			CACNG4	0.555596140539818	7.9087716891E-10	1.098921383071E-08	FALSE	FALSE
LANCL3	-1.94275594372347	8.85962419887067E-21	1.22995647057161E-19	FALSE	FALSE			HSH2D	0.998748032682902	8.139096857E-10	1.129927705641E-08	FALSE	FALSE
PHEX	-0.637017427452543	9.08050406366283E-21	1.25950991607263E-19	FALSE	FALSE			OXCT2	0.565238753486544	8.1541828407E-10	1.131024673668E-08	FALSE	FALSE
PUM1	0.521988958290842	9.60236296927381E-21	1.33072183296899E-19	FALSE	FALSE			ZFAND2A	0.402933660352949	8.2357476054E-10	1.141332522467E-08	FALSE	FALSE
ARFGEF2	-0.615647650734942	9.62294355312063E-21	1.33240105854686E-19	FALSE	FALSE			HS3ST2	-0.818100260816207	8.2871694189E-10	1.147448620595E-08	FALSE	FALSE
CPEB4	-0.880357709706985	9.78719069686915E-21	1.35395204868902E-19	FALSE	FALSE			CEBPZ	0.320328094233805	8.4570662321E-10	1.169943705548E-08	FALSE	FALSE
RAB11FIP5	0.876184579862104	9.84660011746683E-21	1.36097476426058E-19	FALSE	FALSE			SNX10	0.993107138199772	8.4692146319E-10	1.170595662418E-08	FALSE	FALSE
ECE2	1.69651764161981	1.00214971005637E-20	1.38393358644013E-19	FALSE	FALSE			ST3GAL6	0.956533481172877	8.5348574219E-10	1.178633863101E-08	FALSE	FALSE
CYP26B1	-2.01368092961309	1.00858072362997E-20	1.3915938941373E-19	FALSE	FALSE			TAGLN3	1.28473631426637	8.6071020584E-10	1.187568866831E-08	FALSE	FALSE
CYB5B	0.691244115855139	1.01357028237299E-20	1.39725367385272E-19	FALSE	FALSE			TTC3	-0.368583498685485	8.6289217159E-10	1.189536905194E-08	FALSE	FALSE
GLRA3	3.09238326551533	1.03110962665284E-20	1.42018887597513E-19	FALSE	FALSE			PLEKHH2	0.762622387993566	8.7257622917E-10	1.201834433584E-08	FALSE	FALSE
CDC42EP2	-1.20080964787308	1.04216849025839E-20	1.43416595648059E-19	FALSE	FALSE			NME3	-0.552720575018029	8.7743397164E-10	1.207468795063E-08	FALSE	FALSE
IFT140	0.976144418360235	1.05075065086303E-20	1.44471331847483E-19	FALSE	FALSE			DAP	-0.50256079021024	8.8179514384E-10	1.21241056327E-08	FALSE	FALSE
CDC37L1	-0.689063604065941	1.05556530833156E-20	1.45006672330399E-19	FALSE	FALSE			RASD2	-0.755129740577552	8.8359693631E-10	1.213827798283E-08	FALSE	FALSE
STAT3	-1.50176021903661	1.08148151100629E-20	1.48437344618762E-19	FALSE	FALSE			ZNF232	0.49145533428687	9.2801918672E-10	1.273740719833E-08	FALSE	FALSE
SLC25A11	0.571746065117228	1.09189337377198E-20	1.49735865708121E-19	FALSE	FALSE			PA2G4	0.235964916511009	9.4970685542E-10	1.302372388928E-08	FALSE	FALSE
USP35	1.30374070418575	1.12133636201143E-20	1.53639672298921E-19	FALSE	FALSE			HSBP1L1	0.660355382632211	9.5064396186E-10	1.302522880037E-08	FALSE	FALSE
GAL3ST1	1.15173260288638	1.16001819912383E-20	1.58801447902664E-19	FALSE	FALSE			ITPK1	0.530732974415309	9.6453658743E-10	1.32040865182E-08	FALSE	FALSE
DDX27	-0.614679963414127	1.22388173935239E-20	1.67398524957642E-19	FALSE	FALSE			MRPS34	-0.521501927441323	9.6710790955E-10	1.322778437886E-08	FALSE	FALSE
HELB	-0.759057115289974	1.24467592334041E-20	1.70094905044688E-19	FALSE	FALSE			PCBP1	-0.374437011454378	9.7490119891E-10	1.331124854676E-08	FALSE	FALSE
AGO1	0.611542800631306	1.25240361129672E-20	1.71002515634383E-19	FALSE	FALSE			HOMER1	0.922642153060389	9.7456063559E-10	1.331124854676E-08	FALSE	FALSE
MKRN1	-0.599870652567348	1.25906779405002E-20	1.71763468645835E-19	FALSE	FALSE			EID1	-0.686974373970871	1.01805363731E-09	1.388840417005E-08	FALSE	FALSE
TPH2	-1.32540353100819	1.26160589627507E-20	1.71960706710462E-19	FALSE	FALSE			MITF	-0.521554999862318	1.06154334934E-09	1.446915753124E-08	FALSE	TRUE
HDAC4	-0.955559624834778	1.26516729707635E-20	1.72296961573296E-19	FALSE	FALSE			GLOD5	0.161550610085476	1.08534871511E-09	1.478083462113E-08	FALSE	FALSE
EIF4ENIF1	0.609289028050191	1.28671422786177E-20	1.75079879768607E-19	FALSE	FALSE			TRAF7	-0.466953921648972	1.0882408305E-09	1.48074117498E-08	FALSE	FALSE
TRAM1	-0.986024331259401	1.3396796043166E-20	1.81972183009113E-19	FALSE	FALSE			FGD4	0.616285040731848	1.11222566137E-09	1.511030559813E-08	FALSE	FALSE
OAZ2	0.51677118529245	1.33943208392126E-20	1.81972183009113E-19	FALSE	FALSE			VPS26B	0.428167956709037	1.11242102447E-09	1.511030559813E-08	FALSE	FALSE
PRCD	1.19574516381576	1.35934074627981E-20	1.84483632488647E-19	FALSE	FALSE			NUP93	-0.330016544023471	1.12341540375E-09	1.524649025973E-08	FALSE	FALSE
RTN4	0.737493482122047	1.41843403418856E-20	1.92285944176122E-19	FALSE	FALSE			SOX11	1.40989107646662	1.14528597783E-09	1.55299200249E-08	FALSE	FALSE
PRDX4	-1.58876443112997	1.41927375425683E-20	1.92285944176122E-19	FALSE	FALSE			GNB1	-0.378031601427428	1.17067339461E-09	1.585951856567E-08	FALSE	FALSE
ZC3HAV1L	-0.791453160109408	1.46079553132364E-20	1.97741221406948E-19	FALSE	FALSE			TUFM	-0.384314132954593	1.1716077045E-09	1.585951856567E-08	FALSE	FALSE
ZDHHC19	-0.704767997267175	1.50396414178975E-20	2.0340985811165E-19	FALSE	FALSE			MYO1C	0.706057212170861	1.17384707286E-09	1.58761808144E-08	FALSE	FALSE
LY6H	2.55247435477881	1.56207099999996E-20	2.11087414188835E-19	FALSE	FALSE			GRB7	1.03424982557354	1.17779367049E-09	1.591588476779E-08	FALSE	FALSE
RNF208	0.903183946572425	1.57063171833093E-20	2.11880506783923E-19	FALSE	FALSE			MTPN	-0.489831582334871	1.18905183614E-09	1.605423932789E-08	FALSE	FALSE
SMCO4	-0.991699486323427	1.5702556411063E-20	2.11880506783923E-19	FALSE	FALSE			NXPH3	0.80857499516055	1.19589215271E-09	1.61327593488E-08	FALSE	FALSE
SIMC1	0.753212607170056	1.60160208836895E-20	2.15873473263634E-19	TRUE	FALSE			SYT17	-0.775258822644965	1.19713960028E-09	1.61357608966E-08	FALSE	FALSE
CSDE1	0.81639338165344	1.60839197539496E-20	2.16603206746303E-19	FALSE	FALSE			CNGB3	1.00236494066357	1.20279236846E-09	1.61980840519E-08	FALSE	FALSE
GRID2	2.44822169870708	1.65865513814357E-20	2.23181263587985E-19	FALSE	FALSE			HTR1B	0.672718292704749	1.21512558317E-09	1.635018979131E-08	FALSE	FALSE
SALL2	0.854295976114344	1.66384194443348E-20	2.23687990872898E-19	FALSE	FALSE			ANTXR2	-1.31150793072783	1.22083213298E-09	1.641294643001E-08	FALSE	FALSE
B3GNT5	-1.57546647962966	1.67436860030794E-20	2.2491113374273E-19	FALSE	FALSE			PMPCB	0.369058834026342	1.24070138516E-09	1.666583780429E-08	FALSE	FALSE
ARX	-1.29380445164304	1.76996622601389E-20	2.3754968709409E-19	FALSE	FALSE			RAI14	0.750225539242013	1.24890195173E-09	1.676169090038E-08	FALSE	FALSE
PDZRN4	1.70809515693606	1.86866691022842E-20	2.50582820849455E-19	FALSE	FALSE			MYEF2	-0.420714488883832	1.26025848293E-09	1.689970127491E-08	FALSE	FALSE
AP1B1	0.69701015319448	1.88997121917953E-20	2.53223973647178E-19	FALSE	FALSE			GTF2E2	0.307835456409099	1.27698433429E-09	1.710941648913E-08	FALSE	FALSE
TUBA1C	-1.53228223613829	1.90407270238038E-20	2.54896399265088E-19	FALSE	FALSE			DTNB	0.471636890980486	1.28494688116E-09	1.720146152213E-08	FALSE	TRUE
CNRIP1	0.816042680827836	1.92313104766936E-20	2.5722898966405E-19	FALSE	FALSE			ZBTB49	0.533015694866781	1.31110104223E-09	1.7536672649E-08	FALSE	FALSE
BCKDK	0.728183087310292	1.95884307410627E-20	2.61783247161757E-19	FALSE	FALSE			ACAD8	0.44921239514211	1.32964997632E-09	1.776967706049E-08	FALSE	FALSE
XRCC6	0.611784617349521	2.06684300766328E-20	2.75982268614445E-19	FALSE	FALSE			VMAC	0.42070257201849	1.33345741076E-09	1.780544530758E-08	FALSE	FALSE
CHRNA6	-1.57575459433384	2.15126083609347E-20	2.87011011378132E-19	FALSE	FALSE			HSPD1	0.431817288643963	1.35172209993E-09	1.803403476209E-08	FALSE	FALSE
WDTC1	0.66474050261868	2.18154505971451E-20	2.90558916032873E-19	FALSE	FALSE			ZNF784	0.434738398583646	1.3714193685E-09	1.828133371575E-08	FALSE	FALSE
NAALADL1	1.38882872956568	2.17970377760901E-20	2.90558916032873E-19	FALSE	FALSE			RTN2	0.614664282955636	1.39433150379E-09	1.857103287996E-08	FALSE	FALSE
ZNF587	-0.672782150780002	2.18815077540363E-20	2.91192372419099E-19	FALSE	FALSE			TMEM179	-0.705389603194823	1.40294442831E-09	1.866995277675E-08	FALSE	FALSE
YTHDF2	0.371325823586184	2.19435722054883E-20	2.91771669958617E-19	FALSE	FALSE			CLUL1	0.918643356271585	1.42092516779E-09	1.887732060471E-08	FALSE	FALSE
ZFP37	-0.869553292061122	2.30576805891127E-20	3.06326637564896E-19	FALSE	FALSE			RAB36	-0.46637533136099	1.41991898718E-09	1.887732060471E-08	FALSE	FALSE
ZNF841	-0.814715187487635	2.35520765332608E-20	3.12630978805332E-19	FALSE	FALSE			SLC17A9	-1.14964605826928	1.44254661202E-09	1.914840751525E-08	FALSE	FALSE
OR2C1	0.30155803917329	2.3881284136786E-20	3.16733829962445E-19	FALSE	FALSE			GTF2IRD1	0.633526299994858	1.44405808536E-09	1.91523221886E-08	FALSE	FALSE
ZNF165	-0.725027973168561	2.40532764931193E-20	3.187464072653E-19	FALSE	FALSE			RNASEH2B	0.439765207774835	1.50324230403E-09	1.992049123933E-08	FALSE	FALSE
ULK4	-0.927218337541209	2.46873386279598E-20	3.26873651825038E-19	FALSE	FALSE			TMEM52	0.353975651869966	1.50668200731E-09	1.994928077466E-08	FALSE	FALSE
TXNL4A	-0.72243983694607	2.51257283389832E-20	3.32398606084548E-19	FALSE	FALSE			PLA2R1	0.930018084236974	1.53684359676E-09	2.03315367595E-08	FALSE	FALSE
CPE	-0.848147728540331	2.60133499421724E-20	3.4356389944599E-19	FALSE	FALSE			ZNF257	0.583933806565227	1.53942044134E-09	2.034852729476E-08	FALSE	FALSE
DYRK4	-0.570576693087469	2.60092166072844E-20	3.4356389944599E-19	FALSE	FALSE			IMP3	-0.375047673641172	1.55584366039E-09	2.053113725524E-08	FALSE	FALSE
RTKN2	-1.0815053772057	2.68352558577119E-20	3.54121905253947E-19	FALSE	FALSE			MED15	-0.450569875796595	1.55502586388E-09	2.053113725524E-08	FALSE	FALSE
STOML1	0.754345533645306	2.69220292516841E-20	3.54969435937406E-19	FALSE	FALSE			ERCC6	0.519477311834218	1.56575484649E-09	2.064462189977E-08	FALSE	FALSE
TDP1	-0.633582429577068	2.75172987548989E-20	3.62514505689015E-19	FALSE	FALSE			TRIM68	0.428445341222113	1.56838672825E-09	2.066201862994E-08	FALSE	FALSE
PFKFB3	-1.55010261770332	2.81486251706637E-20	3.70521576974714E-19	FALSE	FALSE			CHML	1.28262092160939	1.58131933277E-09	2.081497513032E-08	FALSE	FALSE
NDUFB10	0.670518470682465	2.82606243865934E-20	3.7168505406695E-19	FALSE	FALSE			RAB22A	0.417683846842126	1.60021860603E-09	2.104614997048E-08	FALSE	FALSE
DACH1	2.07077171931343	2.99926231067174E-20	3.94135113162815E-19	FALSE	FALSE			PRTG	-1.09532909644392	1.61108109155E-09	2.117132689842E-08	FALSE	FALSE
THAP11	0.612559902938478	3.02321407635114E-20	3.96951286105054E-19	FALSE	FALSE			LGI1	1.13885443540757	1.63243940595E-09	2.143410639522E-08	FALSE	TRUE
ANKRD34A	-0.856427154613396	3.03732962580397E-20	3.98472335825265E-19	TRUE	FALSE			TSR1	0.312623678747041	1.63418529452E-09	2.143914924298E-08	FALSE	FALSE
KIAA0040	1.1197140961426	3.11548378463265E-20	4.08385189187942E-19	FALSE	FALSE			COMMD9	0.425581464362876	1.63578754736E-09	2.144230088095E-08	FALSE	FALSE
ST6GALNAC4	-1.02014475521739	3.15345856366758E-20	4.13019119532601E-19	FALSE	FALSE			ZC4H2	0.366457922171348	1.63822529605E-09	2.145639004638E-08	FALSE	FALSE
CAP1	0.618681197707414	3.19100735953322E-20	4.17589599843155E-19	FALSE	FALSE			HSPB7	0.420988611678858	1.64122779816E-09	2.147668863602E-08	FALSE	FALSE
IRF2BPL	1.06742038502532	3.19831072488766E-20	4.18197722108858E-19	FALSE	FALSE			ZNF629	-0.401428451185455	1.64250353286E-09	2.147668863602E-08	FALSE	FALSE
NPBWR2	-0.71432246907435	3.2485451464471E-20	4.24413661747027E-19	FALSE	FALSE			TMEM214	-0.481646456386729	1.64689599744E-09	2.151625202301E-08	FALSE	FALSE
AGXT2	-0.24233895271858	3.27389424247263E-20	4.27370788219291E-19	TRUE	FALSE			ADAL	-0.404728999705031	1.66978894726E-09	2.179725323105E-08	FALSE	FALSE
CRTC3	0.695660248101455	3.29549829521392E-20	4.29834545663237E-19	FALSE	FALSE			ZNF701	0.399943941423404	1.68147370608E-09	2.193159946545E-08	FALSE	FALSE
DAPK2	-1.23874713780191	3.30819844468756E-20	4.31133842009241E-19	FALSE	FALSE			HAUS6	0.374812415491399	1.70485787113E-09	2.220455886396E-08	FALSE	FALSE
SSBP2	0.904386658742038	3.31751801710934E-20	4.31990786959077E-19	FALSE	FALSE			FEM1B	-0.427113212006474	1.70522210929E-09	2.220455886396E-08	FALSE	FALSE
MAP7D3	-0.992912970230382	3.35787860142081E-20	4.36884982001387E-19	FALSE	FALSE			SGCB	-0.479290004980196	1.70854561857E-09	2.221109304136E-08	FALSE	FALSE
HP1BP3	0.551930722612521	3.36394498138462E-20	4.37312847580001E-19	FALSE	FALSE			TMEM132B	1.77598687688032	1.70798565426E-09	2.221109304136E-08	FALSE	FALSE
RUNX1T1	1.1782302689915	3.4115549011099E-20	4.43136211288558E-19	FALSE	FALSE			DIAPH3	0.569761303920695	1.71348656642E-09	2.225694638212E-08	FALSE	FALSE
SFMBT2	-1.44383217837155	3.49845947686658E-20	4.54049856094894E-19	FALSE	FALSE			ZNF681	0.712505227168474	1.71727948647E-09	2.228782436562E-08	FALSE	FALSE
DMRTA1	-0.881850321174495	3.56043018665239E-20	4.61712128735326E-19	FALSE	FALSE			PPARGC1A	-0.813016808978419	1.73595497573E-09	2.251164677334E-08	FALSE	FALSE
CCDC69	1.86998678186297	3.59859085967462E-20	4.66276674105823E-19	FALSE	TRUE			CCDC97	0.387468098450652	1.74482065104E-09	2.26079930118E-08	FALSE	FALSE
SLC35B1	-0.608492598934076	3.63990013020289E-20	4.71241346626514E-19	FALSE	FALSE			RAMP1	0.855809703227296	1.77856298526E-09	2.302624759619E-08	FALSE	TRUE
SLC7A1	-0.783011933598654	3.68170393623371E-20	4.76261832934488E-19	FALSE	FALSE			RANBP10	-0.352994170900172	1.78599855826E-09	2.310351298491E-08	FALSE	FALSE
BTBD9	0.678889833074201	3.73221416955003E-20	4.82399406167702E-19	FALSE	FALSE			CACNA2D3	1.0540159759195	1.80089347307E-09	2.327706563753E-08	FALSE	FALSE
FAM210B	-0.932111657448254	3.79913390061634E-20	4.90646144359336E-19	FALSE	FALSE			TRNP1	0.778367750593072	1.81356841008E-09	2.342166323213E-08	FALSE	FALSE
FITM1	-0.982644737598816	3.93460516461133E-20	5.07725320544887E-19	FALSE	FALSE			KIF24	0.488272085742964	1.81874300531E-09	2.346923863321E-08	FALSE	FALSE
GGA2	0.637271604418584	4.11880911873101E-20	5.31059884981017E-19	FALSE	FALSE			DLG4	-0.535374766406908	1.82429366108E-09	2.352158485369E-08	FALSE	FALSE
SLC39A11	-0.864923984797518	4.14573332978239E-20	5.34093942804944E-19	FALSE	FALSE			KCND2	-1.12380488241995	1.82650938744E-09	2.35308815765E-08	FALSE	FALSE
EPN3	1.82251857869285	4.29453931243317E-20	5.52812202744362E-19	FALSE	TRUE			ZNF365	-0.560336609518813	1.86613983459E-09	2.402178202447E-08	FALSE	FALSE
GUCY2F	-0.477574699739648	4.39957184477815E-20	5.65869767584497E-19	FALSE	FALSE			FUT1	0.785673507779646	1.89851185151E-09	2.441852293977E-08	FALSE	FALSE
LIN7A	-1.9323765710491	4.42252562214455E-20	5.68357721383034E-19	FALSE	FALSE			DPY19L3	-0.625547080009319	1.90352407436E-09	2.444305016533E-08	TRUE	FALSE
BAG3	-1.2778101193756	4.65213558563666E-20	5.97378226139298E-19	FALSE	FALSE			SEC14L1	0.467516544383365	1.90350840118E-09	2.444305016533E-08	FALSE	FALSE
MUL1	0.522807469237657	4.72218200867719E-20	6.0587865821194E-19	FALSE	FALSE			AKR7A2	-0.420927916335687	1.91212366593E-09	2.453346607398E-08	FALSE	FALSE
RBM24	-1.2899931286962	4.84076517691481E-20	6.20587672476954E-19	FALSE	FALSE			VAMP3	-0.401596272652977	1.93004866091E-09	2.474328670096E-08	FALSE	FALSE
ZNF576	-0.422766062070008	4.8737206830017E-20	6.24304188059363E-19	FALSE	FALSE			TP53I11	-1.12157265562052	1.94060999632E-09	2.485844033525E-08	FALSE	FALSE
ZNF189	-0.835579638147538	4.89573733767963E-20	6.26614576480411E-19	FALSE	FALSE			WDR44	0.349580275045463	1.99201344619E-09	2.549615258808E-08	FALSE	FALSE
PLEKHA4	-1.46301295013044	5.11721801898378E-20	6.5443024592089E-19	FALSE	FALSE			NKAP	0.342079386226189	2.00519736105E-09	2.56440471608E-08	FALSE	FALSE
PROB1	-1.03842098798522	5.25674260560495E-20	6.71728075000314E-19	FALSE	FALSE			RALYL	-1.42120243074109	2.01126782832E-09	2.567995897911E-08	FALSE	FALSE
UBE2I	0.717241218461108	5.34459923421357E-20	6.82400857617391E-19	FALSE	FALSE			NPRL3	-0.403606555280327	2.01032135392E-09	2.567995897911E-08	FALSE	FALSE
ZSCAN21	-0.535521721928786	5.48061396535892E-20	6.9920020791447E-19	FALSE	FALSE			CKS1B	-0.365995802058172	2.04114568447E-09	2.604032132138E-08	FALSE	FALSE
KLF14	-0.668983120283643	5.57575266836338E-20	7.10761734882953E-19	TRUE	FALSE			BEGAIN	-0.711422455096296	2.13419176038E-09	2.719598662661E-08	FALSE	FALSE
PTPRC	1.97319639207981	5.62936332454751E-20	7.17015103708346E-19	FALSE	FALSE			RANGAP1	-0.462996820259867	2.13518639843E-09	2.719598662661E-08	FALSE	FALSE
UBTD1	-0.967948097475443	5.84694556680167E-20	7.44126629411146E-19	FALSE	FALSE			N4BP2L1	0.527495887370975	2.14773986188E-09	2.73337660837E-08	FALSE	FALSE
WDR81	-0.892452344711766	5.87405862363699E-20	7.46973383779621E-19	FALSE	FALSE			UNK	0.383307017191153	2.15316480283E-09	2.738067325606E-08	FALSE	FALSE
BRAP	-0.723995579408291	6.45700543409417E-20	8.20440972953547E-19	FALSE	FALSE			SPR	0.632604010233561	2.18580125197E-09	2.777325997555E-08	FALSE	FALSE
HNRNPAB	-0.588713249221879	6.70104584520453E-20	8.50762618879475E-19	FALSE	FALSE			CALD1	0.944201607996765	2.21884194177E-09	2.817034571719E-08	FALSE	FALSE
PDPK1	0.615156525558435	6.84080159909369E-20	8.67806120665044E-19	TRUE	FALSE			PPP6C	0.369458750938627	2.22222141731E-09	2.81905171416E-08	FALSE	FALSE
TG	-1.07927440324477	6.85697619751685E-20	8.69157618981545E-19	FALSE	FALSE			SFT2D3	0.322784478895888	2.23186995132E-09	2.829011968083E-08	FALSE	FALSE
ALDOC	-1.7971065162343	7.14830166925393E-20	9.05355697337607E-19	FALSE	FALSE			MTTP	-0.434159689924754	2.26593908183E-09	2.86988567701E-08	FALSE	FALSE
GFRA2	1.88557722768574	7.66254120893392E-20	9.69705677268865E-19	FALSE	FALSE			METTL16	0.306243492825041	2.2697160549E-09	2.872358509033E-08	FALSE	FALSE
SDC2	1.08403497887168	7.86274382225679E-20	9.9424237746015E-19	FALSE	FALSE			ZNF777	0.410329659755209	2.3100470016E-09	2.921049794874E-08	FALSE	FALSE
CYP2S1	1.14582078384454	7.87267934313437E-20	9.94699766444337E-19	FALSE	FALSE			ZNF816	0.507185300612402	2.31567128478E-09	2.925811640155E-08	FALSE	FALSE
ZNF473	-0.743236119202735	7.98004500865177E-20	1.00745668461271E-18	FALSE	FALSE			ZNF57	0.421186455656139	2.33405864379E-09	2.946678847569E-08	FALSE	FALSE
MRPL32	-0.655142945995803	8.10395680643569E-20	1.02228038464517E-18	FALSE	FALSE			SRSF2	-0.2680594628384	2.35724886868E-09	2.973571229142E-08	FALSE	FALSE
ZNF768	0.667440529388371	8.15884177718966E-20	1.02837987268452E-18	FALSE	FALSE			SMAD6	-0.960923880947814	2.39494148606E-09	3.018700065253E-08	FALSE	FALSE
TRMT6	-0.762900758793182	8.59560551523827E-20	1.08256494101117E-18	FALSE	FALSE			GREM2	-1.04731643847061	2.426010471E-09	3.055414627594E-08	FALSE	FALSE
ANKS6	0.73849427942792	8.64526181207755E-20	1.08636076379173E-18	FALSE	FALSE			ARHGAP28	-0.957208503902924	2.43351808138E-09	3.062420076346E-08	FALSE	FALSE
PROSER1	-0.621649285506776	8.64644627473183E-20	1.08636076379173E-18	FALSE	FALSE			SLC25A53	0.468226339437833	2.44501934463E-09	3.0744360657E-08	FALSE	FALSE
STON2	0.832826311335659	8.63944855152873E-20	1.08636076379173E-18	FALSE	FALSE			IGSF22	0.571856431667226	2.45534628755E-09	3.084957430557E-08	FALSE	FALSE
SEZ6L2	0.90931571882483	8.74965705235653E-20	1.09845176216307E-18	FALSE	FALSE			TSEN54	0.459681606325653	2.51342604414E-09	3.155411978698E-08	FALSE	FALSE
MB21D2	-1.10115014465471	8.83210934440125E-20	1.10791950126621E-18	FALSE	FALSE			ZNF473	0.362330590874922	2.51902562251E-09	3.159921942246E-08	FALSE	FALSE
ZNF284	-0.543544416304099	8.90825452583884E-20	1.11658161624427E-18	FALSE	FALSE			FANCD2	0.398553615121981	2.54658414704E-09	3.19194858494E-08	FALSE	FALSE
TRIM2	0.718066417439381	9.21309151804406E-20	1.15387191542218E-18	FALSE	FALSE			MKRN1	0.282172129814766	2.56024918092E-09	3.206523695719E-08	FALSE	FALSE
PHLDA1	1.16829643690978	9.45246572535556E-20	1.18291071473985E-18	FALSE	FALSE			CRMP1	-0.331033370297278	2.58687505301E-09	3.237295227312E-08	FALSE	FALSE
ATP13A1	-0.831785343554585	9.57323348066602E-20	1.1970723962361E-18	FALSE	FALSE			CHRNB4	-0.87369284785156	2.63667679794E-09	3.296997841933E-08	FALSE	FALSE
FGD4	-0.896645775427123	9.58464526280905E-20	1.19754817755875E-18	FALSE	FALSE			CAPZB	-0.359026303625107	2.64957779225E-09	3.31050025265E-08	FALSE	FALSE
SP100	-1.75051458085639	9.59454992474799E-20	1.19783504730617E-18	FALSE	FALSE			TCF20	-0.438428322073475	2.65515650557E-09	3.314839719835E-08	FALSE	FALSE
SYNE3	1.11227390333592	1.01984475083611E-19	1.27221996136394E-18	FALSE	FALSE			ALG1	-0.419177507234377	2.66592851392E-09	3.325650760269E-08	FALSE	FALSE
WWC3	-0.912191889268923	1.03591503948084E-19	1.29124390075589E-18	FALSE	FALSE			PIP4K2C	0.48762723072955	2.68232524616E-09	3.343455768036E-08	FALSE	FALSE
IL18R1	-1.14944311010532	1.04193306198142E-19	1.29771773692829E-18	FALSE	FALSE			LRIG1	-0.6281554609694	2.70410833382E-09	3.367941257863E-08	FALSE	FALSE
TMEM130	1.14222220707388	1.09371693415929E-19	1.36113720904898E-18	FALSE	FALSE			FEZ1	0.697351770238878	2.71327558242E-09	3.376687548932E-08	FALSE	FALSE
GNL2	-0.558978679327298	1.1105034837558E-19	1.38093652012382E-18	FALSE	FALSE			PKM	-0.51143238007784	2.75295097799E-09	3.423357602406E-08	FALSE	FALSE
CNTFR	-1.59352857983364	1.13213605494448E-19	1.40672595998351E-18	FALSE	FALSE			ZNF611	0.372254574812753	2.75836021395E-09	3.427376862529E-08	FALSE	FALSE
PAK3	1.00785286991207	1.14119485764263E-19	1.416863615447E-18	FALSE	FALSE			BCAS4	0.501864733165113	2.76475057825E-09	3.432607914301E-08	FALSE	FALSE
SLC17A8	2.18969733561711	1.14296035589709E-19	1.41793734301716E-18	FALSE	TRUE			SLC24A4	-1.81782946963379	2.7850476509E-09	3.455083149575E-08	FALSE	FALSE
NT5DC3	-1.07499833124419	1.17376965407891E-19	1.45501225702081E-18	FALSE	FALSE			OSTC	-0.503907824692344	2.79809833216E-09	3.463086638616E-08	FALSE	FALSE
TMBIM4	-0.829431159936901	1.19216574380337E-19	1.47665344647493E-18	FALSE	FALSE			SIX2	0.909590257379913	2.79464076364E-09	3.463086638616E-08	FALSE	FALSE
TP53	-0.847353716665407	1.21544552053223E-19	1.50430493944488E-18	FALSE	FALSE			WWC2	1.1315685425389	2.79749192183E-09	3.463086638616E-08	FALSE	FALSE
UNC45A	0.731132316103732	1.22873931636782E-19	1.51956347663618E-18	FALSE	FALSE			IL1RL2	0.735421177497125	2.80967755265E-09	3.474686073165E-08	FALSE	FALSE
SLC22A15	0.630084390819278	1.24958340091685E-19	1.54412805970439E-18	FALSE	FALSE			LLGL2	0.806845958924577	2.86431165354E-09	3.539470829017E-08	FALSE	FALSE
RRP12	-1.02203671365879	1.29499949749485E-19	1.59899428149501E-18	FALSE	FALSE			CAMK2N2	0.589921354060879	2.89511021786E-09	3.574723149781E-08	FALSE	FALSE
BAG1	-0.912173215973761	1.38961982340766E-19	1.7144815736604E-18	FALSE	FALSE			TMEM150C	-0.885069994249074	2.90345173133E-09	3.581459724233E-08	FALSE	FALSE
BMPER	-1.67314354953902	1.39537673369885E-19	1.72023617217079E-18	FALSE	FALSE			HSDL2	0.39844362297366	2.90511596763E-09	3.581459724233E-08	FALSE	FALSE
SLC22A17	1.27646360111093	1.43064054042147E-19	1.76232973613891E-18	FALSE	FALSE			ATP6V1A	-0.412764255129835	2.9284810625E-09	3.607439543584E-08	FALSE	FALSE
INPP4A	0.62336154712892	1.45803497120075E-19	1.79467119246391E-18	FALSE	FALSE			TMSB15A	0.319952836585491	2.93545212995E-09	3.613199599824E-08	FALSE	FALSE
KCNJ6	-2.04292513878495	1.46950651178763E-19	1.80737820430255E-18	FALSE	FALSE			NDUFAB1	-0.350135286809692	2.93776552602E-09	3.61322208407E-08	FALSE	FALSE
ZNF503	-0.858549160950361	1.48194688566195E-19	1.82125603598565E-18	FALSE	FALSE			SLC16A14	0.665764004579975	2.98047617637E-09	3.66289121347E-08	FALSE	FALSE
SCFD2	-0.726622649525405	1.50805834266039E-19	1.8519003501172E-18	FALSE	FALSE			PNMA5	1.06200214486202	3.00006539204E-09	3.684089662002E-08	FALSE	FALSE
SAMD15	-0.713414164205602	1.52275263677493E-19	1.86848751058049E-18	FALSE	FALSE			ZNF736	0.409572362755517	3.02558229568E-09	3.712528611142E-08	FALSE	FALSE
ACO1	-0.502942271808671	1.52550686381496E-19	1.87040923341425E-18	FALSE	FALSE			DLD	0.3831249422527	3.0401936006E-09	3.727552013575E-08	FALSE	FALSE
CPVL	-1.99213992497312	1.54714470550041E-19	1.89546296487883E-18	FALSE	FALSE			BCL6	-1.10021033403725	3.05582911985E-09	3.743806835313E-08	FALSE	FALSE
TSHB	-1.80942626738113	1.60723431229557E-19	1.96754974949216E-18	TRUE	FALSE			ZDHHC5	0.347627823986482	3.07809607577E-09	3.76815447285E-08	FALSE	FALSE
OPA3	-0.580741188707558	1.63185599510738E-19	1.9961390000758E-18	FALSE	FALSE			SLC12A5	0.639557420327412	3.1109901668E-09	3.805463729283E-08	FALSE	FALSE
TMEM140	-1.27300917925886	1.63327647250987E-19	1.9963254275406E-18	FALSE	FALSE			CACNG7	1.03010762394805	3.12293533167E-09	3.817109543976E-08	FALSE	FALSE
TMEM167A	-0.798403639241935	1.66061106746313E-19	2.02816136812041E-18	FALSE	FALSE			IGFBPL1	-0.851926098548595	3.1329072455E-09	3.826327289826E-08	FALSE	FALSE
FAM133B	-0.717742828509851	1.68519658963228E-19	2.05659301632411E-18	FALSE	FALSE			FZD7	1.12610045994363	3.13696409296E-09	3.828312070971E-08	FALSE	FALSE
NUP62CL	-1.08437544202368	1.69470733835415E-19	2.06659780230127E-18	FALSE	FALSE			CDK2AP1	-0.445375415915463	3.1546072396E-09	3.846861485124E-08	FALSE	FALSE
SCN3B	1.22828091470493	1.69630470814563E-19	2.06694466101677E-18	FALSE	FALSE			NADSYN1	0.468421555262966	3.18661445712E-09	3.882884783159E-08	FALSE	FALSE
LSAMP	2.48232821697646	1.71108612507319E-19	2.08334329984742E-18	FALSE	FALSE			ZBTB5	0.39000577102424	3.19237143999E-09	3.886891228131E-08	FALSE	FALSE
SH3BP5	-0.834524988207446	1.71843227372108E-19	2.09067073301321E-18	FALSE	FALSE			DESI1	-0.41869229318104	3.20377996344E-09	3.897767230635E-08	FALSE	FALSE
TGFBRAP1	0.465964226930513	1.73281484809673E-19	2.10654086128083E-18	FALSE	FALSE			COQ9	-0.343907745383761	3.22155740703E-09	3.916368977514E-08	FALSE	FALSE
SLC35F1	1.5617731854792	1.75010546996052E-19	2.12591901339417E-18	FALSE	FALSE			PLEKHG4B	0.982932238089801	3.28617483269E-09	3.991840307954E-08	FALSE	FALSE
IRGQ	-0.586031963782275	1.77019753174613E-19	2.14866767480951E-18	FALSE	FALSE			SOX7	-0.9829055388336	3.29405887647E-09	3.998332219909E-08	FALSE	FALSE
CCND1	1.13353978549901	1.77855032068531E-19	2.1571431200731E-18	FALSE	FALSE			PCYT1B	0.709131694001368	3.31492119518E-09	4.020555036647E-08	FALSE	FALSE
TSPYL5	-1.26641396737842	1.7951701592153E-19	2.17562462020989E-18	FALSE	FALSE			AATF	0.302451829913101	3.34512047065E-09	4.054059397187E-08	FALSE	FALSE
RFX7	0.726782329034125	1.80802628342673E-19	2.18951982922977E-18	FALSE	FALSE			SDK1	0.986989543422187	3.34817573047E-09	4.054640809602E-08	FALSE	FALSE
FAM219B	0.581373375914564	1.83601911543966E-19	2.22171014099666E-18	FALSE	FALSE			SGIP1	-0.773595086097189	3.37329647644E-09	4.081922092898E-08	FALSE	FALSE
PIK3C2G	2.19125933845819	1.86180430670919E-19	2.25118165902633E-18	FALSE	FALSE			C8orf34	-0.727653718313526	3.38834379695E-09	4.09698128997E-08	FALSE	FALSE
TMEM183A	0.590209139887754	1.8801189974326E-19	2.27158199359797E-18	FALSE	FALSE			DHRS7B	0.38183441531136	3.40527651336E-09	4.11429532999E-08	FALSE	FALSE
LOXL1	1.03097841656839	1.93461162975837E-19	2.33562813552807E-18	FALSE	FALSE			GPR137C	0.554414685966905	3.42953271925E-09	4.140424355769E-08	FALSE	FALSE
ASNS	-0.695229543079288	2.07721592846864E-19	2.5042511391378E-18	FALSE	FALSE			PRR14	-0.542378931367895	3.44778226682E-09	4.159267143794E-08	FALSE	FALSE
SNAP29	0.495805654241497	2.07746426203009E-19	2.5042511391378E-18	FALSE	FALSE			SCGN	1.91515551561647	3.51057900435E-09	4.231779882497E-08	FALSE	FALSE
GTF3A	-0.842252602659565	2.0818625339657E-19	2.50763288999404E-18	FALSE	FALSE			CASR	0.703804137692341	3.54014750144E-09	4.264157774686E-08	FALSE	TRUE
PIGQ	1.09754872172879	2.13366283988336E-19	2.56806223916542E-18	FALSE	FALSE			OPN3	1.29861629919031	3.55008375903E-09	4.272856928008E-08	FALSE	TRUE
RNASEH2C	-1.05782934833642	2.16119741417341E-19	2.59921549971978E-18	FALSE	FALSE			ZNF71	0.369246345750329	3.56907099044E-09	4.292428159088E-08	FALSE	FALSE
MLNR	-0.372378844141369	2.19832435750475E-19	2.64184888245781E-18	FALSE	FALSE			YWHAQ	0.367137873948305	3.59545299416E-09	4.320856220391E-08	FALSE	FALSE
ACACA	0.709460298954078	2.25070966449526E-19	2.70274006469481E-18	FALSE	FALSE			CPEB2	-0.500565870445241	3.66188928172E-09	4.393988030652E-08	FALSE	FALSE
RTP3	-0.340155085772231	2.26403763468619E-19	2.71667259777932E-18	FALSE	FALSE			EN2	0.452326045323152	3.65981494454E-09	4.393988030652E-08	FALSE	FALSE
PLEKHG4B	-1.91446780456919	2.33040251967426E-19	2.79417569438171E-18	FALSE	FALSE			HS6ST3	-1.04330442124868	3.68618762053E-09	4.419775453923E-08	FALSE	FALSE
CNIH1	-0.891785645205473	2.36808756679213E-19	2.83719958630202E-18	FALSE	FALSE			EPB41L3	-0.553694170973369	3.75716019127E-09	4.50144390344E-08	FALSE	FALSE
NLGN2	1.14041149548385	2.38976095728738E-19	2.86098910650762E-18	FALSE	FALSE			TRIM69	-0.403199150663923	3.78171620687E-09	4.527418877929E-08	FALSE	FALSE
ENOX2	-0.895602501724836	2.4168502389683E-19	2.89122137629772E-18	FALSE	FALSE			RCE1	0.449620592250625	3.80471562664E-09	4.551492257615E-08	FALSE	FALSE
PARP12	-0.854483204457525	2.44001174510686E-19	2.91671259705522E-18	FALSE	FALSE			GJB3	0.244224959060548	3.80837196114E-09	4.552406969186E-08	FALSE	FALSE
SLC16A6	-1.02222589355796	2.45647328688902E-19	2.93416228797374E-18	FALSE	FALSE			DDAH2	0.613760477584979	3.82519726198E-09	4.565586087594E-08	FALSE	FALSE
SLC35B4	-0.839705935935735	2.47226098472983E-19	2.95078124962863E-18	FALSE	FALSE			TMEM8B	0.565602929635217	3.82330666409E-09	4.565586087594E-08	FALSE	FALSE
HMGXB4	0.437280177909161	2.51681762747917E-19	3.00168635677308E-18	FALSE	FALSE			RAPGEF4	1.0947988882067	3.84697849998E-09	4.584631531046E-08	FALSE	FALSE
VDR	-1.64544148193977	2.52663105024831E-19	3.01099487239396E-18	FALSE	FALSE			SH3GLB1	-0.327221822742604	3.84513500037E-09	4.584631531046E-08	FALSE	FALSE
ZNF234	-0.608277290205477	2.52844770457017E-19	3.01099487239396E-18	FALSE	FALSE			NAAA	0.610622682460482	3.85254164206E-09	4.587788431988E-08	FALSE	FALSE
POC1B	-0.701546607981928	2.61574020322151E-19	3.11259244288104E-18	FALSE	FALSE			CC2D1A	0.49775346653619	3.90182776468E-09	4.642968594061E-08	FALSE	FALSE
IPO9	0.605557964262227	2.62873644233328E-19	3.12569469876532E-18	FALSE	FALSE			TIPARP	0.763438976204154	3.92412598081E-09	4.665975477036E-08	FALSE	FALSE
TAF9	-0.748212472165164	2.68292038378115E-19	3.18771438504654E-18	FALSE	FALSE			PRDM8	-1.97168757535935	3.9406357621E-09	4.678539125393E-08	FALSE	FALSE
CLUAP1	0.5028953437206	2.84872730144381E-19	3.38216545298868E-18	FALSE	FALSE			ZNF778	-0.281375859680526	3.93933888478E-09	4.678539125393E-08	FALSE	FALSE
CSPP1	-0.734936392986367	2.89035886734107E-19	3.42900675573101E-18	FALSE	FALSE			PAX6	0.805045042128708	3.94549779589E-09	4.680781597645E-08	FALSE	FALSE
NECAP2	0.513941910584546	2.90433823688973E-19	3.44299675175866E-18	FALSE	FALSE			KLF8	0.567967726713977	3.95088045743E-09	4.683637879613E-08	FALSE	FALSE
ZCCHC14	0.680878486178409	3.00168369395883E-19	3.55571906651572E-18	FALSE	FALSE			CMSS1	0.405776613362127	3.98677752224E-09	4.722636458437E-08	FALSE	FALSE
GPD2	0.780095117715755	3.01937737067228E-19	3.57398931928524E-18	FALSE	FALSE			MED14	0.349280671199339	3.99144393165E-09	4.724609159092E-08	FALSE	FALSE
SRPK2	-0.580709854738982	3.03503371558955E-19	3.58982237299221E-18	FALSE	FALSE			DHX15	-0.310422785943277	4.04265704072E-09	4.781634094068E-08	FALSE	FALSE
FAM171A2	1.19852870056127	3.31594792597679E-19	3.9191417566556E-18	FALSE	FALSE			FBXO31	-0.51384800537707	4.06536428836E-09	4.804882131509E-08	FALSE	FALSE
STAT5A	-1.15123607377179	3.51421868912013E-19	4.15036345257451E-18	FALSE	FALSE			CDK8	0.715258761093855	4.07421665632E-09	4.81173239463E-08	FALSE	FALSE
MAN1A2	0.671674276648695	3.52037648640069E-19	4.15154920252358E-18	FALSE	FALSE			INO80C	-0.318213911676944	4.08086753496E-09	4.815974333053E-08	FALSE	FALSE
ARMCX3	-0.912274524321169	3.52049684645175E-19	4.15154920252358E-18	FALSE	FALSE			APAF1	0.385564933803088	4.09434794308E-09	4.824649675736E-08	FALSE	FALSE
GAMT	0.940736839057698	3.53270573534075E-19	4.16282832271477E-18	FALSE	FALSE			FAM32A	0.335778358672454	4.0930766289E-09	4.824649675736E-08	FALSE	FALSE
OSGIN2	-0.944847691355728	3.55222757977233E-19	4.18270148005652E-18	FALSE	FALSE			C10orf53	0.288953691951825	4.11568905955E-09	4.846169997342E-08	FALSE	FALSE
NRXN1	1.43794677124899	3.61950612197283E-19	4.25555525602825E-18	FALSE	FALSE			COG8	-0.351406252736482	4.21688889476E-09	4.961620468624E-08	FALSE	FALSE
RNPS1	0.534645753314264	3.61709484167163E-19	4.25555525602825E-18	FALSE	FALSE			GRK6	0.491057066063318	4.32213633503E-09	5.081657380312E-08	FALSE	FALSE
BECN1	-0.379944140889723	3.63055680760804E-19	4.26536237478906E-18	FALSE	FALSE			RUNDC3B	0.71347503082969	4.34343244816E-09	5.102884853092E-08	FALSE	FALSE
UTRN	-1.70087514337006	3.75410982846222E-19	4.4072297561134E-18	FALSE	FALSE			INSRR	0.420654873930616	4.38417446068E-09	5.146909659539E-08	FALSE	FALSE
DLGAP3	1.07650592829726	3.81443932412675E-19	4.47471820266225E-18	FALSE	FALSE			UBN1	-0.33352292208028	4.39264936935E-09	5.153016320542E-08	FALSE	FALSE
DUSP4	-1.44914947748067	4.17949542614075E-19	4.89931470541577E-18	FALSE	FALSE			FAM120AOS	0.315811161958978	4.46436552104E-09	5.232257902919E-08	FALSE	FALSE
HBP1	-0.621288528376798	4.38830201641051E-19	5.14025585151419E-18	FALSE	FALSE			C1QTNF1	-1.50910361751469	4.46684534175E-09	5.232257902919E-08	FALSE	FALSE
NAGLU	-0.804240181358319	4.40371521648829E-19	5.15447499280113E-18	FALSE	FALSE			RDH11	-0.442951062595451	4.50254453808E-09	5.270153060449E-08	FALSE	FALSE
CD58	-0.820184510259894	4.50502818710964E-19	5.26914255198121E-18	TRUE	FALSE			VSX1	0.746260097865647	4.53905199533E-09	5.30893726319E-08	FALSE	FALSE
ZNF629	0.661969224885042	4.56933090146341E-19	5.34038428966136E-18	FALSE	FALSE			AP1M2	1.60043357432966	4.60186290308E-09	5.378405915602E-08	FALSE	FALSE
TMEM63A	1.28116028203349	4.58815793273413E-19	5.35841026224283E-18	FALSE	FALSE			PORCN	0.400353111825924	4.61471976715E-09	5.38943125328E-08	FALSE	FALSE
ZNF440	-0.880473137865989	4.60886059080046E-19	5.37859838999049E-18	FALSE	FALSE			TMPRSS9	0.427630327385301	4.64742157832E-09	5.423599548367E-08	FALSE	FALSE
TRAPPC2	-0.694511020480898	4.62469923224231E-19	5.39308444542153E-18	FALSE	FALSE			SSBP4	0.509679987349972	4.66269721699E-09	5.437395724969E-08	FALSE	FALSE
PALD1	1.15308335816851	4.6935087598743E-19	5.46927523365664E-18	FALSE	FALSE			ZNF28	0.376354155828799	4.84046589058E-09	5.640522169909E-08	FALSE	FALSE
SIX5	-0.841139961880123	4.74935319606963E-19	5.53025646196185E-18	FALSE	FALSE			RSPRY1	-0.303863515524408	4.89439514639E-09	5.699146656039E-08	FALSE	FALSE
PERP	-0.981291018806991	4.86428412966035E-19	5.65989837791892E-18	FALSE	FALSE			SAMD14	0.979977679301234	4.94398503262E-09	5.752635356142E-08	FALSE	FALSE
PRMT8	1.1744034578754	4.88716417080819E-19	5.68232094099213E-18	TRUE	FALSE			CPEB4	0.466964647927242	4.96997487327E-09	5.778605201621E-08	FALSE	FALSE
MAD1L1	-0.781838666626229	5.0932824206195E-19	5.91760480795667E-18	FALSE	FALSE			URB1	-0.521650514233991	4.980358128E-09	5.786404281117E-08	FALSE	FALSE
KATNB1	0.705549831766439	5.24389356805699E-19	6.0880985576638E-18	FALSE	FALSE			SAR1A	-0.376695493489751	5.0430059657E-09	5.854870421686E-08	FALSE	FALSE
HNRNPR	0.551496478915459	5.25994801603546E-19	6.1022374072547E-18	FALSE	FALSE			RNF40	-0.386675223841546	5.15971884419E-09	5.97849722611E-08	FALSE	FALSE
EFNA5	1.13781883356613	5.32793142458167E-19	6.17655555354854E-18	FALSE	FALSE			DENND6B	-0.485314677193743	5.15516954858E-09	5.97849722611E-08	FALSE	FALSE
IGFL2	-0.883024183679868	5.39482433130348E-19	6.24950106311336E-18	FALSE	FALSE			ZNF443	0.366310283235324	5.16088276077E-09	5.97849722611E-08	FALSE	FALSE
LRRTM1	-0.95117098321831	5.44234626337686E-19	6.29991597237808E-18	FALSE	FALSE			SETD1A	-0.458137150581786	5.24151480032E-09	6.067438786869E-08	FALSE	FALSE
IFNLR1	0.69496929403959	5.6256999137733E-19	6.50259865951051E-18	FALSE	FALSE			PRRG4	0.93898598900374	5.26781930193E-09	6.093407734779E-08	FALSE	FALSE
ITGA3	0.825435497244833	5.62309507207168E-19	6.50259865951051E-18	FALSE	FALSE			CDC42EP2	0.821076102217559	5.30087054156E-09	6.12713692627E-08	FALSE	FALSE
C9orf43	-0.604140452526427	5.70445026451777E-19	6.58878653810002E-18	FALSE	FALSE			TKTL1	0.485307784985172	5.30770518669E-09	6.130535785331E-08	FALSE	FALSE
XKR6	-1.06899203014539	5.7564452452666E-19	6.64396755837479E-18	FALSE	FALSE			MEX3A	0.456640575796148	5.33961533654E-09	6.162871278828E-08	FALSE	FALSE
ALDH1L2	-1.14334576296232	5.86406541563595E-19	6.75827099841558E-18	FALSE	FALSE			ABHD2	-0.589995544279001	5.41816440689E-09	6.248949615943E-08	FALSE	FALSE
GCOM1	-0.802426565303795	5.86305652277378E-19	6.75827099841558E-18	FALSE	FALSE			PLA2G7	-1.2246714132085	5.53499646588E-09	6.379022647322E-08	FALSE	FALSE
RBMX2	-0.620498615861867	5.90289894428405E-19	6.79804960350137E-18	FALSE	FALSE			RNF141	0.386134134701086	5.61037647357E-09	6.461167287741E-08	FALSE	FALSE
TAP1	-1.45873595805735	5.92000447689598E-19	6.81276538594834E-18	FALSE	FALSE			CD55	-0.885048818174208	5.63100189093E-09	6.480180026963E-08	FALSE	FALSE
PIGS	0.756530598480771	5.99204876071653E-19	6.89063722717022E-18	FALSE	FALSE			FBXO8	-0.357328480829388	5.68854359123E-09	6.541617367188E-08	FALSE	FALSE
TOR1B	-0.479254641094609	6.05134519842381E-19	6.9537465298384E-18	FALSE	FALSE			PPP1R13B	0.467930087447814	5.73348299197E-09	6.588483411864E-08	FALSE	FALSE
FTSJ1	-0.661550780989022	6.06532271495992E-19	6.96472469012502E-18	FALSE	FALSE			LDLRAD2	0.631310587608749	5.75509901813E-09	6.608499186174E-08	FALSE	FALSE
BRD7	0.473201181578783	6.11618016760068E-19	7.01800469231323E-18	FALSE	FALSE			ZCCHC8	0.392678230271092	5.79953157478E-09	6.654666587587E-08	FALSE	FALSE
NCKAP1	0.761545335434949	6.17374850508882E-19	7.07890187295071E-18	FALSE	FALSE			FARP2	0.45052394706719	5.83944788664E-09	6.69558835247E-08	FALSE	FALSE
ASB5	-0.983138643324847	6.25172689015412E-19	7.16309581016713E-18	FALSE	FALSE			CCDC146	0.575447982318211	5.89612612039E-09	6.755656005334E-08	FALSE	FALSE
SLC25A1	0.780416333844779	6.30168261453434E-19	7.21508286549921E-18	FALSE	FALSE			XKR8	0.570736534270775	5.91290565746E-09	6.76995445567E-08	FALSE	FALSE
HMGN1	0.637763064015407	6.39245252141142E-19	7.31369041021657E-18	FALSE	FALSE			DUSP16	0.415323701340462	5.94671453144E-09	6.803715615438E-08	FALSE	FALSE
MAGI2	-0.863947146497814	6.50146519029917E-19	7.43301136462454E-18	FALSE	FALSE			ACTL6B	0.401776628004885	5.95437601801E-09	6.807533889006E-08	FALSE	FALSE
PEX11A	0.495934921891753	6.56685595681244E-19	7.50232317330176E-18	FALSE	FALSE			NUAK1	-1.12164391814078	6.01885660481E-09	6.876259762668E-08	FALSE	FALSE
TSPAN13	-0.963771017442316	6.61255609695231E-19	7.54905515839886E-18	FALSE	FALSE			ROMO1	0.471429293913556	6.05106224918E-09	6.90804010071E-08	FALSE	FALSE
SLC25A42	-0.811195874276102	6.76347842932899E-19	7.7157565878932E-18	FALSE	FALSE			BMP8B	0.611697573027338	6.18657314231E-09	7.057624708656E-08	FALSE	FALSE
ALDH7A1	1.03045430566987	7.03048469634765E-19	8.01454891923252E-18	FALSE	FALSE			CMAS	0.381793219943582	6.2067667252E-09	7.075534290721E-08	FALSE	FALSE
QSOX1	-0.82267165739054	7.06082348586927E-19	8.04330999551664E-18	FALSE	FALSE			ZNF646	-0.396505601435042	6.23021492256E-09	7.09712543602E-08	FALSE	FALSE
FKBP10	-2.04218959054042	7.34848159722742E-19	8.36494184997478E-18	FALSE	FALSE			CHRNA3	-1.19601823387091	6.37616239684E-09	7.257655708491E-08	FALSE	FALSE
SNAPC1	-0.614449873638983	7.46595595369869E-19	8.49252489733226E-18	FALSE	FALSE			PTPN9	-0.419575865621766	6.38035666681E-09	7.257655708491E-08	FALSE	FALSE
UBE2E2	-1.21198771399369	7.48879863941106E-19	8.51235790471107E-18	FALSE	FALSE			WDR59	-0.376337609763687	6.39601929153E-09	7.270218895779E-08	FALSE	FALSE
ANGPTL6	-0.500345904656808	7.60556301809886E-19	8.63884405439613E-18	FALSE	FALSE			TRIM4	0.437358956541491	6.40944701459E-09	7.280225422123E-08	FALSE	FALSE
PPM1K	-1.27115266049796	7.6695845188391E-19	8.70528255804499E-18	FALSE	FALSE			WNK2	0.626211308416272	6.43011578036E-09	7.298436390069E-08	FALSE	FALSE
ZCCHC24	-1.37140356855233	7.7465412746103E-19	8.7799711509136E-18	FALSE	FALSE			ZNF541	0.623103236412889	6.53076319875E-09	7.407334656907E-08	TRUE	FALSE
AP1S2	-1.20011735108017	7.74327748206041E-19	8.7799711509136E-18	FALSE	FALSE			BLZF1	-0.464200827912075	6.61560097571E-09	7.494990178865E-08	FALSE	FALSE
C19orf12	-0.473647873494813	7.79866454671426E-19	8.8326889179081E-18	FALSE	FALSE			APRT	-0.461586021355509	6.61963855321E-09	7.494990178865E-08	FALSE	FALSE
CRLS1	-0.577136866230729	8.05252542932229E-19	9.11365261206476E-18	FALSE	FALSE			HECTD1	-0.353837136281619	6.62232823401E-09	7.494990178865E-08	FALSE	FALSE
HLA-F	-1.47714157187978	8.71926380462383E-19	9.86116164340467E-18	FALSE	FALSE			DGAT2	0.633035319796418	6.64922419827E-09	7.520024177679E-08	FALSE	FALSE
NOL8	-0.536427121416203	8.72886339129308E-19	9.86493154121514E-18	FALSE	FALSE			ABR	0.7443067524034	6.67786877367E-09	7.54699842813E-08	FALSE	FALSE
RAB21	-0.750245929687536	8.89532702481937E-19	1.00458488774556E-17	FALSE	FALSE			AHR	-0.880374229621252	6.70120206248E-09	7.567935729529E-08	FALSE	FALSE
NAV2	-1.65494423959424	8.93974001783927E-19	1.00887689678024E-17	FALSE	FALSE			F11R	0.80691343597552	6.79557959504E-09	7.669018606788E-08	FALSE	FALSE
TMED2	-0.852640861988289	8.96823293342061E-19	1.01136741454757E-17	FALSE	FALSE			MT1E	0.88731886098425	6.83572474232E-09	7.708797608768E-08	FALSE	FALSE
GRIK5	0.943093362517041	9.24866139610277E-19	1.0422453568994E-17	FALSE	FALSE			FUT2	0.595431774318748	6.87898794425E-09	7.75203344354E-08	FALSE	FALSE
ADAM29	1.16662347685327	9.32881701643024E-19	1.05052622524793E-17	FALSE	FALSE			SRP14	-0.425669225329073	6.919586883E-09	7.792207174471E-08	FALSE	FALSE
RIPK2	-0.746348740545667	9.53080822307072E-19	1.07250546001288E-17	FALSE	FALSE			PRKAR1B	0.582364027563719	7.17680348363E-09	8.076084148874E-08	FALSE	FALSE
STIM2	0.594141065459338	9.72974750474056E-19	1.09411010690808E-17	FALSE	FALSE			FERMT2	-0.47894437134301	7.26602665094E-09	8.170646968983E-08	FALSE	FALSE
ERCC2	-0.66099964376693	9.88910514240525E-19	1.11123613316835E-17	FALSE	FALSE			PCSK1N	0.815685543930737	7.30132133851E-09	8.204475505503E-08	FALSE	FALSE
THAP10	0.750381566310165	9.99430479248886E-19	1.12225635055743E-17	FALSE	FALSE			KLHDC4	-0.55225798004229	7.32997822204E-09	8.230802221796E-08	FALSE	FALSE
CCDC146	-0.952677873228097	1.00343102036677E-18	1.12594544216922E-17	FALSE	FALSE			KCNIP4	-0.927226094884456	7.39297941628E-09	8.295629005736E-08	FALSE	FALSE
TBC1D9B	0.731927572724892	1.02187999877032E-18	1.14583025788042E-17	FALSE	FALSE			PMM1	-0.449561044070866	7.48525026119E-09	8.393183394722E-08	FALSE	FALSE
STARD4	1.00456911272245	1.03276171125262E-18	1.15720765980427E-17	FALSE	FALSE			KNOP1	-0.32014173669008	7.5526620341E-09	8.462744370308E-08	FALSE	FALSE
TMEM230	-0.613853103465867	1.08690284140013E-18	1.21700650299873E-17	FALSE	FALSE			LRRCC1	-0.481663066393407	7.56218149998E-09	8.467384306838E-08	FALSE	FALSE
GZF1	-0.701052067871951	1.09026048988013E-18	1.21989842872658E-17	FALSE	FALSE			IQSEC3	-0.70577069076163	7.64472702411E-09	8.553726904093E-08	FALSE	FALSE
ENDOG	-0.778896326982528	1.1059444008214E-18	1.23656837373092E-17	FALSE	FALSE			ZNF248	-0.342773642891085	7.66441435254E-09	8.569664428416E-08	FALSE	FALSE
IK	-0.478929676722266	1.11627939071325E-18	1.24723821490409E-17	FALSE	FALSE			RNF44	0.481616622555338	7.94960281624E-09	8.882228327607E-08	FALSE	FALSE
MCTS1	-0.874352588766739	1.12072472292963E-18	1.25131697255895E-17	FALSE	FALSE			PDE3A	-1.04948767141007	7.98239287661E-09	8.912539791235E-08	FALSE	FALSE
EMP2	-1.3200046641892	1.12364344576582E-18	1.25368665958124E-17	FALSE	FALSE			KLHL23	0.409177759552425	8.0176499503E-09	8.945560819812E-08	FALSE	FALSE
RNF157	0.943482496435473	1.13063115536436E-18	1.26058967980887E-17	FALSE	FALSE			POLR3E	-0.324641189423617	8.10937133857E-09	9.041489588039E-08	FALSE	FALSE
DNAJC2	-0.698479874665374	1.13505187397692E-18	1.26462290530918E-17	FALSE	FALSE			GLS2	0.692549526429501	8.14933927893E-09	9.079621250399E-08	FALSE	FALSE
PSAT1	-1.16171401686985	1.14420165442144E-18	1.27391560435337E-17	FALSE	FALSE			KATNAL1	0.41810220844672	8.16595818856E-09	9.091702953502E-08	FALSE	FALSE
ASXL3	1.23406620344487	1.16318858392068E-18	1.29413977926949E-17	FALSE	FALSE			SLC44A4	1.07466129543915	8.23432897636E-09	9.161345659001E-08	FALSE	FALSE
KIAA0513	-1.0694730471851	1.17729474927829E-18	1.30890898572656E-17	FALSE	FALSE			ZNF592	-0.366131580810348	8.40704209626E-09	9.346897155466E-08	FALSE	FALSE
MGAT5	0.876809228709634	1.20234065896077E-18	1.33581150275366E-17	FALSE	FALSE			SERPINI1	-0.845192275635461	8.43342891842E-09	9.369616899267E-08	FALSE	FALSE
SRSF4	0.594384454539467	1.22357559778089E-18	1.35844503779017E-17	FALSE	FALSE			PBX1	-0.476476399263756	8.52217164531E-09	9.461533724405E-08	FALSE	FALSE
COX4I1	0.712387898535669	1.22750053545287E-18	1.36184220786713E-17	FALSE	FALSE			PRICKLE3	0.443311999842992	8.83499758698E-09	9.801928612533E-08	FALSE	FALSE
LAMC2	1.59942232098689	1.23045066159594E-18	1.3641538567257E-17	FALSE	FALSE			PLEKHB1	1.27688236541286	8.85328712123E-09	9.815302757006E-08	FALSE	FALSE
JAKMIP1	-1.38115138258436	1.24721421425598E-18	1.38176589549837E-17	FALSE	FALSE			PGM2	-0.439807282994268	9.00219826789E-09	9.973371381521E-08	FALSE	FALSE
PGM2L1	1.20406990608576	1.29071617758839E-18	1.42895532937933E-17	FALSE	FALSE			SGPP1	0.740289465384492	9.08094665774E-09	1.0053540311729E-07	FALSE	FALSE
CCDC24	0.700445186178379	1.29939245957127E-18	1.43754992909561E-17	FALSE	FALSE			TBCK	-0.330420997077976	9.1080917807E-09	1.0076506598981E-07	FALSE	FALSE
SOX4	1.7146995453596	1.33851017223121E-18	1.47978691302219E-17	FALSE	FALSE			VPS33A	0.321412558434788	9.25578012632E-09	1.0232706919151E-07	FALSE	FALSE
PCGF1	-0.448011942189272	1.350466105419E-18	1.49195704544641E-17	FALSE	FALSE			PSD4	0.737517041855753	9.31167706172E-09	1.0280321065006E-07	FALSE	FALSE
ETV5	-1.5597262825168	1.38577513412966E-18	1.52989186091187E-17	FALSE	FALSE			GARNL3	0.455273794590883	9.31843877264E-09	1.0280321065006E-07	FALSE	FALSE
HENMT1	-1.01630052261458	1.40662427434992E-18	1.55182101969802E-17	FALSE	FALSE			DHRS11	0.461116762107955	9.31476565539E-09	1.0280321065006E-07	FALSE	FALSE
DLG5	-0.941319773960466	1.44770378749102E-18	1.59602245983692E-17	FALSE	FALSE			POLG	-0.375248880233388	9.37006681256E-09	1.0322810484968E-07	FALSE	FALSE
STARD9	1.573928010611	1.46535834400463E-18	1.61435524210391E-17	FALSE	FALSE			AP5S1	0.335941613780373	9.36546260869E-09	1.0322810484968E-07	FALSE	FALSE
SH3PXD2A	-1.33476377799445	1.50863375577511E-18	1.66086861658514E-17	FALSE	FALSE			RNF182	1.10397888794293	9.40105751387E-09	1.0349709681181E-07	FALSE	FALSE
CPA5	-0.696135089190533	1.51855173754487E-18	1.67061914774066E-17	TRUE	FALSE			B4GALNT3	0.804239920169548	9.62839421435E-09	1.0592579323305E-07	FALSE	FALSE
ZNF524	-0.634776969040626	1.53450588012309E-18	1.68699204404873E-17	FALSE	FALSE			JMJD8	-0.534622198259618	9.6392924584E-09	1.0597163489706E-07	FALSE	FALSE
NUDT15	-0.686203678261442	1.54726371507391E-18	1.69983061175217E-17	FALSE	FALSE			AP3B2	-0.370134615930587	9.70563209883E-09	1.0662649416039E-07	FALSE	FALSE
USO1	-0.702059715904295	1.58802551742894E-18	1.74339509908534E-17	FALSE	FALSE			ZNF229	0.549901357373712	9.81614666458E-09	1.0776540930295E-07	FALSE	FALSE
GTF2A2	0.764596943125291	1.6091480545299E-18	1.76535315835988E-17	FALSE	FALSE			GOLGA7B	0.580511934415629	9.83689533645E-09	1.079179395692E-07	FALSE	FALSE
NPM3	-0.765794843868651	1.62784275398534E-18	1.7846189746512E-17	FALSE	FALSE			EXPH5	0.959334961615197	9.98063023089E-09	1.0941856666083E-07	FALSE	FALSE
MFSD9	-0.75390257672555	1.65284640941248E-18	1.80825302455738E-17	FALSE	FALSE			MAPK12	-0.708466818693054	1.004092028261E-08	1.1000292832924E-07	FALSE	FALSE
MKNK1	0.862221062207629	1.65270466661219E-18	1.80825302455738E-17	FALSE	FALSE			PHACTR2	-0.671161154927095	1.024315490486E-08	1.1214046430265E-07	FALSE	FALSE
CDH22	-1.04395819577347	1.65188221017941E-18	1.80825302455738E-17	FALSE	FALSE			GTF2H5	0.364475403677106	1.039161258158E-08	1.1368669692275E-07	FALSE	FALSE
ANKRD34B	-0.813857127113559	1.65417701854512E-18	1.80845200020527E-17	FALSE	FALSE			RGS16	0.849115607194341	1.043698620535E-08	1.1410380127143E-07	FALSE	FALSE
THUMPD3	-0.576442094287341	1.68997961777028E-18	1.84631152828297E-17	FALSE	FALSE			ZNF107	0.358154914708118	1.047329554715E-08	1.1442129895823E-07	FALSE	FALSE
TRPM8	-0.724949323034205	1.71537391815828E-18	1.87275531162038E-17	TRUE	FALSE			FAAH2	0.712191026960577	1.055328127944E-08	1.1521519222068E-07	FALSE	FALSE
STX11	-0.743875611414	1.7222756522449E-18	1.87898722060232E-17	FALSE	FALSE			ENKUR	-0.540982466486818	1.071117356924E-08	1.1685793866982E-07	FALSE	FALSE
PATZ1	0.692834027751188	1.72519905388454E-18	1.88087317903769E-17	FALSE	FALSE			SGCD	-1.47136386780288	1.091979372251E-08	1.1905146300098E-07	FALSE	FALSE
TMEM109	0.613715007068991	1.74507947043602E-18	1.90123087218507E-17	FALSE	FALSE			SNAP25	-0.461543251244886	1.092834154648E-08	1.1906220136073E-07	FALSE	FALSE
SEC23B	-0.666759487916733	1.77538957278441E-18	1.93291549407641E-17	FALSE	FALSE			FGF9	-1.29322944666204	1.116471364903E-08	1.2155331049565E-07	FALSE	FALSE
LYPD3	-0.904087770594316	1.78437003244329E-18	1.94135020184898E-17	FALSE	FALSE			MPV17L	-0.456356786571636	1.122053753692E-08	1.2207665683742E-07	FALSE	FALSE
FOSL2	-2.18439426575017	1.83428528266913E-18	1.99427853626106E-17	FALSE	FALSE			SPPL2A	-0.410900543335478	1.131375535293E-08	1.2300583599527E-07	FALSE	FALSE
WWP2	0.70151194592018	1.84861837958934E-18	2.00847475154417E-17	FALSE	FALSE			POLI	-0.402668053473365	1.141356244979E-08	1.2400532342794E-07	FALSE	FALSE
DMAP1	0.661045825090499	1.87739982769748E-18	2.03833830947871E-17	FALSE	FALSE			GRIK3	-1.53731517732424	1.167629068559E-08	1.2677230638849E-07	FALSE	FALSE
TMEM63C	0.892798999479079	1.89711969919355E-18	2.05832911263984E-17	FALSE	FALSE			GTF2A2	-0.336130444018909	1.193877677891E-08	1.2952059008132E-07	FALSE	FALSE
ZNF132	-0.524296520992162	2.01767454410046E-18	2.18762054736732E-17	FALSE	FALSE			SEMA4G	0.561312252044349	1.194587415347E-08	1.2952059008132E-07	TRUE	FALSE
NEK3	-0.791798662030324	2.07610275603345E-18	2.2494209007732E-17	FALSE	FALSE			WDR37	-0.329189521999377	1.25486917135E-08	1.3596287243335E-07	FALSE	FALSE
GLUL	2.06303987760818	2.10292765337985E-18	2.2769181600522E-17	TRUE	FALSE			ASB13	0.480865186442827	1.296617183542E-08	1.4036429585628E-07	FALSE	FALSE
STAMBPL1	0.763034889804938	2.17095927217361E-18	2.34896301180956E-17	FALSE	FALSE			MRPL40	-0.3681229516837	1.297275299948E-08	1.4036429585628E-07	FALSE	FALSE
ROPN1B	-0.882859154518911	2.2566805345327E-18	2.44003582796348E-17	FALSE	FALSE			TSACC	0.351126360629432	1.302084192793E-08	1.407878533457E-07	FALSE	FALSE
TMEM182	-0.972402275029084	2.34471146864963E-18	2.53347924852101E-17	FALSE	FALSE			FUT4	0.438458624353727	1.326963695959E-08	1.4337947471165E-07	FALSE	FALSE
BLOC1S3	-0.665776296656266	2.36177517840087E-18	2.55016643577263E-17	FALSE	FALSE			MAZ	-0.571440039547423	1.328797943758E-08	1.4338085009315E-07	FALSE	FALSE
PRICKLE2	1.17242537227449	2.39455902122906E-18	2.58212797349555E-17	FALSE	FALSE			PRSS22	0.669590984473037	1.327931677581E-08	1.4338085009315E-07	FALSE	FALSE
CEP85L	1.00885450977455	2.39465593679953E-18	2.58212797349555E-17	FALSE	FALSE			MGRN1	-0.44601293976434	1.357199634418E-08	1.4634516331947E-07	FALSE	FALSE
MXD4	-0.865704876691323	2.50277115260677E-18	2.69686011331201E-17	FALSE	FALSE			ZFP69	0.453832458373435	1.371143817219E-08	1.4774755040709E-07	FALSE	FALSE
WDR46	-0.686721544841059	2.50648277545716E-18	2.69901219794952E-17	FALSE	FALSE			SLC1A5	0.779315283509135	1.374674997226E-08	1.4802673379838E-07	FALSE	FALSE
TRAPPC6B	-0.939307252881995	2.53178266757936E-18	2.72439197099808E-17	FALSE	FALSE			BCL2	-0.735216797264306	1.404652571529E-08	1.5115137001767E-07	FALSE	FALSE
KIAA1671	0.898402176290807	2.53473949218427E-18	2.72571064381536E-17	FALSE	FALSE			CLIP2	0.493972226607064	1.408992759924E-08	1.5151484302924E-07	FALSE	FALSE
NOX4	-1.59837983174561	2.54964689263605E-18	2.73986969493306E-17	FALSE	FALSE			PLCB1	-0.768384559467842	1.416167311253E-08	1.5218240260106E-07	FALSE	FALSE
STX12	0.713251934916593	2.61092410286364E-18	2.80380478522389E-17	FALSE	FALSE			NEK1	-0.341458207453133	1.421412509272E-08	1.5264186312049E-07	FALSE	FALSE
KIAA1143	-0.703679512934767	2.73835019146083E-18	2.93863988167471E-17	FALSE	FALSE			ABCF2	0.26913891771988	1.440296454054E-08	1.5456432908094E-07	FALSE	FALSE
CGN	-1.04792924305998	2.75413852168871E-18	2.95356966941045E-17	FALSE	FALSE			RHOT2	-0.530670635834888	1.460879959466E-08	1.5666643870483E-07	FALSE	FALSE
CDK6	-1.60286403326951	2.79075259923735E-18	2.99079769705878E-17	FALSE	FALSE			SLCO3A1	-0.529454780942198	1.46707811379E-08	1.5722403502651E-07	FALSE	FALSE
MPC1	-0.734412095778999	2.80043736605372E-18	2.99913506488325E-17	FALSE	FALSE			NDST3	-1.00339837240026	1.52770688147E-08	1.6343729720194E-07	FALSE	FALSE
ENAM	1.28589909535119	2.81273100859828E-18	3.01025317935844E-17	TRUE	FALSE			PDE3B	-0.95328875173782	1.527295138602E-08	1.6343729720194E-07	FALSE	FALSE
ZFAND3	0.473218333493623	2.81474320821158E-18	3.01036021242357E-17	FALSE	FALSE			ZNF75D	0.383633903811961	1.528169354515E-08	1.6343729720194E-07	FALSE	FALSE
NUDT19	-0.511760989958259	2.84366734392513E-18	3.03922980281149E-17	FALSE	FALSE			PIK3IP1	-0.575281840584364	1.535121218885E-08	1.6406933705978E-07	FALSE	FALSE
TCF24	-0.64671445871589	2.86860749230031E-18	3.06380513916444E-17	FALSE	FALSE			ABHD11	0.416816891611299	1.543565257394E-08	1.6485989041486E-07	FALSE	FALSE
ISG20	-1.18850224210029	2.88289408821035E-18	3.07697638174207E-17	FALSE	FALSE			DCAF4	0.314170653291351	1.556400515015E-08	1.6611805632458E-07	FALSE	FALSE
ATXN1L	0.475098957816255	2.88507262694471E-18	3.07721533644923E-17	FALSE	FALSE			OSBPL10	0.874709971484786	1.585811304159E-08	1.6902794422051E-07	FALSE	FALSE
EDEM3	-0.819168682300004	2.91677379825772E-18	3.10892145605764E-17	FALSE	FALSE			CCDC107	0.360339736715973	1.585787940884E-08	1.6902794422051E-07	FALSE	FALSE
ZNF585A	-0.515810965008582	2.95829480661615E-18	3.15104432615413E-17	FALSE	FALSE			MIER1	-0.41610202278419	1.595823972936E-08	1.6998008664366E-07	FALSE	FALSE
METTL9	0.734205053662221	3.08389298375952E-18	3.28135616278281E-17	FALSE	FALSE			MOB3C	-0.415932170747176	1.604526363364E-08	1.7069182279317E-07	FALSE	FALSE
SPRN	1.4330468175567	3.08480411669857E-18	3.28135616278281E-17	FALSE	FALSE			POP4	0.289055262168531	1.604674444095E-08	1.7069182279317E-07	FALSE	FALSE
CCDC71L	-1.20028013935057	3.08909110108735E-18	3.28369758301271E-17	FALSE	FALSE			DCDC2	0.746112019230895	1.614519208738E-08	1.7162306484245E-07	FALSE	FALSE
SLC39A14	-0.899389950594701	3.13767601739351E-18	3.33309268163468E-17	FALSE	FALSE			MB	-0.851810890728744	1.622388328889E-08	1.7234318125304E-07	FALSE	FALSE
NOVA2	0.742098898207662	3.15094875005778E-18	3.34493500823733E-17	FALSE	FALSE			ZNF311	0.385731157292244	1.635022645098E-08	1.7356818274968E-07	FALSE	FALSE
PCP4L1	-1.854560087656	3.21277079468483E-18	3.40826486662556E-17	FALSE	FALSE			HCN2	0.686668060815347	1.660746427216E-08	1.7606148824017E-07	FALSE	FALSE
DMXL2	0.749756920526625	3.30413904175837E-18	3.50283238615502E-17	FALSE	FALSE			PIM3	-0.58413005447483	1.659912222035E-08	1.7606148824017E-07	FALSE	FALSE
GLS2	-0.727184085108385	3.38928805859268E-18	3.59068384296262E-17	FALSE	FALSE			MISP	0.821931958730772	1.666466692231E-08	1.7654902513991E-07	FALSE	FALSE
PHACTR4	0.491354648831512	3.4007470902986E-18	3.60040090400611E-17	FALSE	FALSE			REC8	-0.783541597129133	1.700618653878E-08	1.8004599507733E-07	FALSE	FALSE
RNF43	1.0709243785185	3.41721682149446E-18	3.61540621107441E-17	FALSE	FALSE			CLDN7	0.964524482453957	1.705309168314E-08	1.8042125159121E-07	FALSE	FALSE
C11orf24	-0.714202308349133	3.47544299268345E-18	3.67453989481635E-17	FALSE	FALSE			NDUFC2	0.356699956014185	1.730862866899E-08	1.8300184092407E-07	FALSE	FALSE
HS2ST1	0.90518696073178	3.53760924330172E-18	3.73775720250329E-17	FALSE	FALSE			F7	0.541104899519303	1.73383050058E-08	1.8319257429953E-07	FALSE	FALSE
RABEP2	0.805528595230106	3.55370567370867E-18	3.75224603763888E-17	FALSE	FALSE			UQCR10	-0.383120395147973	1.738180168788E-08	1.835289765072E-07	FALSE	FALSE
SAMD13	-0.702538632690204	3.56421330695526E-18	3.76081837073704E-17	FALSE	FALSE			STRN3	-0.383649184717095	1.742597471992E-08	1.8387206435364E-07	FALSE	FALSE
CHST7	-0.891086854969796	3.57668205494323E-18	3.77144712598602E-17	FALSE	FALSE			RGS12	0.53932518206424	1.76797850982E-08	1.8642522223774E-07	FALSE	FALSE
COPB2	-0.565170214583275	3.6009094885431E-18	3.794452347934E-17	FALSE	FALSE			VIPR1	0.615704690205789	1.798800285577E-08	1.8954827908864E-07	TRUE	FALSE
RLN3	0.503085548415649	3.62636751519768E-18	3.81872266165599E-17	FALSE	FALSE			LRRC2	0.783719528334975	1.81009504368E-08	1.9061087807796E-07	FALSE	FALSE
RCAN2	1.07313424048194	3.68919903304409E-18	3.88229013216666E-17	FALSE	FALSE			TBC1D10A	-0.376970810377346	1.816830590226E-08	1.911922726065E-07	FALSE	FALSE
EBLN1	-0.427996436991799	3.8449578350057E-18	4.04349840991949E-17	TRUE	FALSE			CRIP2	-0.590828008947939	1.832024329498E-08	1.9266238489836E-07	FALSE	FALSE
EPHX1	1.07364501833187	3.93663129310281E-18	4.1371419524244E-17	FALSE	FALSE			BLOC1S6	-0.502754421599781	1.886750866443E-08	1.9828517283322E-07	FALSE	FALSE
KLHL9	-0.585476914782618	3.94691138028651E-18	4.14517850966314E-17	FALSE	FALSE			GLB1L2	0.584993103580665	1.888554303747E-08	1.9834229755768E-07	FALSE	FALSE
FAM174A	-0.68176081477372	3.96400001636127E-18	4.16035015050503E-17	FALSE	FALSE			ADHFE1	-0.531271428589991	1.913924049293E-08	2.0087270872016E-07	FALSE	FALSE
ZNF302	-0.704344789114954	3.99138398389842E-18	4.186299670787E-17	FALSE	FALSE			LAMA3	0.641405044090433	1.917223168182E-08	2.0108490564084E-07	FALSE	FALSE
SLC41A2	-0.839761163218618	4.01351829070984E-18	4.20671228033588E-17	FALSE	FALSE			KCTD15	-0.710267861244003	1.937227680086E-08	2.0304777208779E-07	FALSE	FALSE
MRPL17	-0.643476836546364	4.02489528722606E-18	4.21583010690618E-17	FALSE	FALSE			BAZ1A	0.516898284916701	1.967363603886E-08	2.0606922964719E-07	FALSE	FALSE
RAD51D	-0.483815732762297	4.04268864794363E-18	4.23165208674047E-17	FALSE	FALSE			PDCD7	-0.283196163322434	2.000220748711E-08	2.0923239366747E-07	FALSE	FALSE
ADCYAP1R1	2.060976240271	4.14574306531178E-18	4.33664007157498E-17	FALSE	TRUE			MED13	0.305011356969198	1.999077109339E-08	2.0923239366747E-07	FALSE	FALSE
SNUPN	0.395487795420879	4.47079570422611E-18	4.67355489851472E-17	FALSE	FALSE			IRF6	1.02278187434195	2.016016798173E-08	2.1074470420737E-07	FALSE	FALSE
RABAC1	-1.09948694409603	4.48540458498284E-18	4.68571495563271E-17	FALSE	FALSE			UTRN	-0.42354602490797	2.017587637031E-08	2.1076895932169E-07	FALSE	FALSE
ZFAND5	-1.22333610006244	4.4953408953365E-18	4.69298088297629E-17	FALSE	FALSE			NUP85	0.272126780457851	2.035143898749E-08	2.1246200529183E-07	FALSE	FALSE
SP110	-1.04402959490323	4.54103692047524E-18	4.73754434983709E-17	FALSE	FALSE			SEMA6D	-0.829277370337179	2.049991204177E-08	2.1387018904809E-07	FALSE	FALSE
MYH10	0.677315864219193	4.54781234860338E-18	4.74147084795119E-17	FALSE	FALSE			ATP11A	-0.822642192109184	2.069832156113E-08	2.1565431921697E-07	FALSE	FALSE
RRP1B	-0.527547034733428	4.56714366958582E-18	4.75847404303703E-17	FALSE	FALSE			MSN	-0.812051455459661	2.069230627712E-08	2.1565431921697E-07	FALSE	FALSE
MSI2	-0.551229017237934	4.59720955666535E-18	4.78663161710203E-17	FALSE	FALSE			RNF216	0.259090193736468	2.092410617146E-08	2.1786256842419E-07	FALSE	FALSE
GPAA1	0.91841544992048	4.60745927414625E-18	4.79413293806242E-17	FALSE	FALSE			MCOLN3	1.3272475857234	2.100023097095E-08	2.1851066502029E-07	FALSE	FALSE
SPA17	-0.647642928556823	4.61743151592753E-18	4.80133582267154E-17	FALSE	FALSE			DIABLO	0.246000906992917	2.105907413634E-08	2.1897820616141E-07	FALSE	FALSE
CCDC174	-0.470470185878295	4.79347348183702E-18	4.98109920954193E-17	FALSE	FALSE			HPCAL4	1.04149186347696	2.142542629494E-08	2.2249372438073E-07	FALSE	TRUE
PPIC	-1.1245025194583	4.84943751380126E-18	5.03592973481354E-17	FALSE	FALSE			SLC12A6	-0.309838793623966	2.141264294408E-08	2.2249372438073E-07	FALSE	FALSE
CYP2J2	-0.644803602517203	4.86368672140311E-18	5.04739749868484E-17	FALSE	FALSE			MMS19	-0.365117137249903	2.209373275377E-08	2.2928255421394E-07	FALSE	FALSE
SPAG1	-0.683045544705829	5.1642859991223E-18	5.35582045350345E-17	FALSE	FALSE			SCML1	0.605104907974642	2.219676973734E-08	2.3020009616269E-07	FALSE	FALSE
IRS4	-3.12846984017603	5.19915970943124E-18	5.38843787396814E-17	FALSE	FALSE			GKAP1	0.411967617848952	2.236020066052E-08	2.317423561544E-07	FALSE	FALSE
ZNF548	-0.462895540459009	5.2724527685912E-18	5.46080420631127E-17	FALSE	FALSE			PRPS2	0.715067247464893	2.245001567349E-08	2.3252012943934E-07	FALSE	FALSE
TRIB3	-1.03569919930749	5.28394241929692E-18	5.46910621347741E-17	FALSE	FALSE			SIMC1	0.389320591545492	2.252601558016E-08	2.3315388775702E-07	TRUE	FALSE
SAMD9	-1.42965825825434	5.52905166873681E-18	5.71904470571114E-17	FALSE	FALSE			HIVEP1	-0.349746915801412	2.255530141751E-08	2.3330362037836E-07	FALSE	FALSE
CSK	0.756546414166148	5.57831451011512E-18	5.76621177496667E-17	FALSE	FALSE			PPARA	-0.397026659725564	2.258627656375E-08	2.3347061847871E-07	FALSE	FALSE
PHACTR2	-1.52007294520511	5.61724454800367E-18	5.80264310493581E-17	FALSE	FALSE			SERF1B	0.369544438580624	2.357833903661E-08	2.4340576488744E-07	FALSE	FALSE
MAGI3	0.903595834046843	5.71003146700693E-18	5.89462461541574E-17	FALSE	FALSE			WWP2	-0.335055340706467	2.356753567908E-08	2.4340576488744E-07	FALSE	FALSE
FRMPD1	1.22900757511132	5.88065669233976E-18	6.06678756929914E-17	FALSE	FALSE			FAM76A	-0.50264675530485	2.3991851143E-08	2.4751226247986E-07	FALSE	FALSE
MITF	-0.991574879148317	5.88557902455016E-18	6.06788936368652E-17	FALSE	TRUE			LHFPL3	0.338360692334025	2.402837053138E-08	2.4756455319078E-07	FALSE	FALSE
TMEM219	0.772605714902274	5.89872379364791E-18	6.07746130126957E-17	FALSE	FALSE			ANAPC7	0.279359129998855	2.401326986662E-08	2.4756455319078E-07	FALSE	FALSE
PLEKHG5	1.35589129878768	5.96747078613238E-18	6.14119947584906E-17	FALSE	FALSE			PRKCE	0.389366015922162	2.419189248725E-08	2.4908630701557E-07	FALSE	FALSE
HAS2	-0.99972608061588	5.96838925112689E-18	6.14119947584906E-17	FALSE	FALSE			FNTA	0.338839166733843	2.425112071063E-08	2.4953293682837E-07	FALSE	FALSE
DNAH5	-1.02065121250733	5.99753030943745E-18	6.16715347233663E-17	FALSE	FALSE			KIF13B	0.500617792169355	2.436864960361E-08	2.5057847858236E-07	FALSE	FALSE
PRR18	1.21029552317892	6.08819328984635E-18	6.25629418812344E-17	FALSE	TRUE			SAYSD1	0.305541359567083	2.441514034604E-08	2.5089265957421E-07	FALSE	FALSE
MSX1	1.17069646388083	6.13000195398025E-18	6.29514812534319E-17	FALSE	FALSE			LBR	0.558212851942308	2.45571906759E-08	2.5218777091368E-07	FALSE	FALSE
NELL2	-1.56077642850218	6.30101584961286E-18	6.46655101176371E-17	FALSE	FALSE			CTPS2	0.327032267253995	2.479493248236E-08	2.5446324776385E-07	FALSE	FALSE
NAE1	0.611140309852394	6.42100561300038E-18	6.58540008895537E-17	FALSE	FALSE			FSD1	0.616072281774955	2.498342654937E-08	2.5623067372425E-07	FALSE	FALSE
TRIM9	1.12621058175503	6.49440952257756E-18	6.65634694752204E-17	FALSE	FALSE			GPRIN1	0.594334038926412	2.536142738385E-08	2.5993811933849E-07	FALSE	FALSE
IRGC	0.837919324795626	6.85647036911537E-18	7.02286356675232E-17	FALSE	FALSE			EXOSC5	0.462742056206313	2.547681306771E-08	2.6095085759593E-07	FALSE	TRUE
SLC27A6	2.19958766293444	6.87497942189769E-18	7.03724324050294E-17	FALSE	FALSE			ICA1L	0.40431341296032	2.587394072692E-08	2.6484619562019E-07	FALSE	FALSE
SALL1	-1.6623758143767	6.96740460990859E-18	7.12721577477524E-17	FALSE	FALSE			SHKBP1	0.454629865466672	2.60085687218E-08	2.6605126535886E-07	FALSE	FALSE
ROR1	1.30545744373119	7.03426378662165E-18	7.19093602550549E-17	FALSE	FALSE			CPD	0.616421610881265	2.607251041835E-08	2.665321633221E-07	FALSE	FALSE
ASPSCR1	-0.856321503307119	7.15867167384908E-18	7.31336587679468E-17	FALSE	FALSE			RORC	-1.01773769850484	2.646786178524E-08	2.7014632816753E-07	FALSE	FALSE
KCNA6	1.3388761355964	7.1763557967399E-18	7.32667764643815E-17	TRUE	FALSE			SLC39A1	-0.388031847805322	2.647753187845E-08	2.7014632816753E-07	FALSE	FALSE
IRF6	1.1982936780314	7.18537385112721E-18	7.33113030060244E-17	FALSE	FALSE			GPT2	0.537823893650812	2.646228087538E-08	2.7014632816753E-07	FALSE	FALSE
DYRK3	0.940981680126559	7.4061965881553E-18	7.5515383994384E-17	FALSE	FALSE			ABCG4	0.330883518934265	2.7057368826E-08	2.7588352165003E-07	FALSE	FALSE
ZNF571	-0.648246449280899	7.82490752936866E-18	7.97330221584795E-17	FALSE	FALSE			ATP11C	0.806294051156675	2.730049604996E-08	2.7818233612588E-07	FALSE	FALSE
TMEM150C	-1.1588985830765	7.90062091493117E-18	8.04524418264951E-17	FALSE	FALSE			STX8	0.346728771880967	2.735816083632E-08	2.7858960287588E-07	FALSE	FALSE
ALG8	-0.660155883341696	8.17240818892442E-18	8.31662715696427E-17	FALSE	FALSE			GLT8D2	0.726096656705473	2.747061813598E-08	2.7937334710255E-07	FALSE	FALSE
ZNF181	-0.632483188566785	8.25791320005153E-18	8.39821237134439E-17	FALSE	FALSE			PYROXD1	0.358883119664066	2.746852462043E-08	2.7937334710255E-07	FALSE	FALSE
FCGRT	1.07400650179311	8.435880678493E-18	8.57366491423597E-17	FALSE	FALSE			DOCK1	-0.906149288985118	2.754001597733E-08	2.798983031189E-07	FALSE	FALSE
TXNDC11	0.677842221954088	8.68723466622416E-18	8.82342808712044E-17	FALSE	FALSE			CTSH	0.753051378226925	2.776430193206E-08	2.8199574536548E-07	FALSE	FALSE
MCEE	-0.671316710684954	8.97040442291043E-18	9.1051629161753E-17	FALSE	FALSE			SYTL2	0.880337313755872	2.855855220318E-08	2.8987574940988E-07	FALSE	FALSE
MARCKS	1.07436250373213	9.09005026591723E-18	9.22066116857828E-17	FALSE	FALSE			EWSR1	-0.280263068311988	2.875711661559E-08	2.9170314876235E-07	FALSE	FALSE
PMPCA	-0.544402815421182	9.23372137560384E-18	9.36036546143794E-17	FALSE	FALSE			CLMN	0.584749174217843	2.908035686391E-08	2.9460235399523E-07	FALSE	FALSE
SCD	1.86090633977949	9.50791515517336E-18	9.63211765044364E-17	FALSE	FALSE			DNAL4	-0.389791273886414	2.906750653373E-08	2.9460235399523E-07	FALSE	FALSE
CTNNAL1	0.73779382569233	9.5291456287801E-18	9.64741733979969E-17	FALSE	FALSE			IRAK2	0.42556989233184	2.929983772011E-08	2.9663494869945E-07	FALSE	FALSE
LY75	-0.980186731991738	9.67512542565327E-18	9.78891385450253E-17	FALSE	FALSE			ANXA5	-0.38964525703825	2.977730971095E-08	3.0108168707734E-07	FALSE	FALSE
GPRC5B	-1.30206970246561	9.6883413494979E-18	9.79598958671454E-17	FALSE	FALSE			TOP3B	-0.426049494695514	2.976289810483E-08	3.0108168707734E-07	FALSE	FALSE
PPP5C	-0.60753166031932	9.7340525317825E-18	9.8358914639186E-17	FALSE	FALSE			ERBB4	-1.16082536223525	3.041956029503E-08	3.0737813717883E-07	FALSE	FALSE
IMPDH2	-0.529664699294595	9.99758476443983E-18	1.00957008945848E-16	FALSE	FALSE			SRM	-0.636575419468807	3.048243335121E-08	3.0781587443748E-07	FALSE	FALSE
USP39	0.473517342303864	1.01006044876059E-17	1.01931933620756E-16	FALSE	FALSE			RMDN3	-0.399234757635385	3.060952474889E-08	3.089011205909E-07	FALSE	FALSE
TXNRD1	-0.639798121491571	1.01229375759298E-17	1.02091868198502E-16	FALSE	FALSE			SEC23A	-0.632628842371215	3.095070448644E-08	3.1214410040358E-07	FALSE	FALSE
ATP11A	-1.17634714855433	1.01851351816517E-17	1.02653382307774E-16	FALSE	FALSE			KIF5C	0.529403085349724	3.124618185297E-08	3.1492230532091E-07	FALSE	FALSE
EPB41L2	0.823197009062251	1.03840492440655E-17	1.0459122664704E-16	FALSE	FALSE			RNF130	-0.287550083745878	3.17808919301E-08	3.2010657815456E-07	FALSE	TRUE
ZSCAN31	-1.10420107273338	1.0476489341876E-17	1.0543883262283E-16	FALSE	FALSE			SLC25A4	-0.367381775018772	3.185154683426E-08	3.2061310857534E-07	FALSE	FALSE
MTIF3	-0.584404874435813	1.04815964590439E-17	1.0543883262283E-16	FALSE	FALSE			PIGV	-0.31142288345374	3.190276675756E-08	3.2092348694199E-07	FALSE	FALSE
RASA3	-1.320323772227	1.05781892481591E-17	1.06342550021564E-16	FALSE	FALSE			ASCC3	-0.388847699680266	3.256720748686E-08	3.2739817845831E-07	FALSE	FALSE
PREB	-0.534695834278177	1.10938963938431E-17	1.11455782340952E-16	FALSE	FALSE			AHRR	0.659516552021437	3.29220221446E-08	3.3075392126514E-07	FALSE	FALSE
ST3GAL6	-1.66588367295134	1.12468230625066E-17	1.12920111908828E-16	FALSE	FALSE			ATP10D	-0.475995649295222	3.298139257821E-08	3.3113907101963E-07	FALSE	FALSE
CCDC150	-0.484695823127333	1.12776528414518E-17	1.13157481633509E-16	FALSE	FALSE			ZBTB18	-0.702784086077369	3.305190967997E-08	3.316355730349E-07	FALSE	FALSE
KCNH3	1.51063447055285	1.1331006588711E-17	1.13620405558011E-16	FALSE	FALSE			NCAPH2	-0.405456394786272	3.338739672702E-08	3.3478839915506E-07	FALSE	FALSE
ZHX2	-0.610260375200509	1.15826989457375E-17	1.16070292490609E-16	FALSE	FALSE			CCDC14	0.468094169049075	3.360712221396E-08	3.3677716423574E-07	FALSE	FALSE
RERGL	0.900042314698303	1.16312544005139E-17	1.16482721391406E-16	FALSE	FALSE			C11orf52	0.487350392135009	3.366891472015E-08	3.3718175854916E-07	FALSE	FALSE
OSBPL1A	-1.18299261054421	1.16662948064229E-17	1.16759363723787E-16	FALSE	FALSE			C22orf39	-0.317111081241046	3.376892317868E-08	3.3796831379656E-07	FALSE	FALSE
QDPR	0.734577535639707	1.18179728657886E-17	1.18202253383805E-16	FALSE	FALSE			SH2D3A	0.60371519796678	3.396641965489E-08	3.397289355953E-07	FALSE	FALSE
CASK	1.06829621339659	1.18736368999148E-17	1.18683597279593E-16	FALSE	FALSE			NFS1	0.358727821111593	3.407382358233E-08	3.4058679660741E-07	FALSE	FALSE
KANSL3	0.460515133458406	1.18844970790278E-17	1.18716775073055E-16	FALSE	FALSE			ARHGEF35	0.657666249377455	3.411099653299E-08	3.4074201676324E-07	FALSE	FALSE
ANKRD45	0.790478290254133	1.19063015746539E-17	1.18859166575635E-16	FALSE	FALSE			CDC42BPA	-0.357004929050833	3.441649581418E-08	3.4357570932319E-07	FALSE	FALSE
TRIM52	-0.512072620019799	1.21149100075618E-17	1.2086503691321E-16	FALSE	FALSE			ZNF92	0.422494660539334	3.446253505088E-08	3.4381729360333E-07	FALSE	FALSE
VRK3	-0.423303678022943	1.21425399361853E-17	1.21063968470782E-16	FALSE	FALSE			TRAF6	0.382268944223088	3.467736574976E-08	3.4574146231693E-07	FALSE	FALSE
DRD2	1.57386510972814	1.22312449437917E-17	1.21871195664629E-16	FALSE	FALSE			ZNF586	0.365082717687353	3.493918193608E-08	3.4813135520232E-07	FALSE	FALSE
SIN3A	0.512736160474262	1.26469702096142E-17	1.25854141599214E-16	FALSE	FALSE			LGR4	0.661615610555131	3.512124812146E-08	3.4972410447578E-07	FALSE	FALSE
DCAF12L2	-1.09714066544743	1.26406810694839E-17	1.25854141599214E-16	FALSE	FALSE			TPPP3	-0.675919600633782	3.55566890112E-08	3.5383625480619E-07	FALSE	FALSE
PTPN14	-1.53449092931329	1.27956749391769E-17	1.27253512676855E-16	FALSE	FALSE			UBAP1	0.291988885915693	3.572167825912E-08	3.5525355706462E-07	FALSE	FALSE
RNF7	-0.598238162309901	1.28292316808342E-17	1.27506688353139E-16	FALSE	FALSE			CCDC87	0.473806262841752	3.600920283865E-08	3.5768586491474E-07	FALSE	FALSE
PLEKHH1	1.15261888369674	1.29507014312989E-17	1.28632739831507E-16	FALSE	FALSE			CLYBL	0.384816194267699	3.601169382518E-08	3.5768586491474E-07	FALSE	FALSE
WDR88	-0.360822832135861	1.31919236890711E-17	1.30946062192337E-16	FALSE	FALSE			SRP72	-0.320754214980776	3.646443038404E-08	3.6195430487765E-07	FALSE	FALSE
TSACC	-0.423090000595202	1.33403980881509E-17	1.32336412792539E-16	FALSE	FALSE			NHS	-0.715533507014992	3.661178435742E-08	3.6318797803326E-07	FALSE	TRUE
RMDN2	0.773749726028638	1.35538579967023E-17	1.34369260983681E-16	FALSE	FALSE			MGAT4A	-0.41163214101065	3.763565327756E-08	3.7310962817922E-07	FALSE	FALSE
PRSS16	-0.895801809897626	1.37952953527344E-17	1.3667673677665E-16	FALSE	FALSE			RNF144A	0.475188983621098	3.812832045197E-08	3.7775591496248E-07	FALSE	FALSE
GAPVD1	-0.520621893697193	1.39339686068197E-17	1.37963816212052E-16	FALSE	FALSE			HPS1	0.532277718086605	3.869456452783E-08	3.8312486123377E-07	FALSE	FALSE
ZNF229	-0.566140754612967	1.40583590666626E-17	1.39107948954412E-16	FALSE	FALSE			PCP2	0.261647345458441	3.893038974431E-08	3.8521755232227E-07	FALSE	FALSE
KCNJ3	-2.0340709664134	1.45516302079974E-17	1.43898438671171E-16	FALSE	FALSE			PRSS50	0.495782599699189	3.925528878095E-08	3.8818844929553E-07	FALSE	FALSE
ERCC1	-0.669504616171025	1.46376051458619E-17	1.44657763848904E-16	FALSE	FALSE			MYH14	1.173264249997	3.949348493355E-08	3.9029876541676E-07	FALSE	FALSE
L3MBTL3	0.828632389375279	1.46685981109633E-17	1.44873111706961E-16	FALSE	FALSE			KRTAP5-9	0.237414088436984	3.9577213847E-08	3.908808516897E-07	FALSE	FALSE
FCHO1	-0.8897877503061	1.47282904866715E-17	1.4537145901672E-16	FALSE	FALSE			ATP1A3	0.85352796092664	3.977049274081E-08	3.925434904192E-07	FALSE	FALSE
PHF14	-0.648575047298845	1.47480676371325E-17	1.45475456648733E-16	FALSE	FALSE			FRAT2	0.502983738048313	4.033360842746E-08	3.9785212874279E-07	FALSE	FALSE
USP33	0.571852516823105	1.5051968170765E-17	1.48380172142989E-16	FALSE	FALSE			THG1L	0.351792044454524	4.095229462572E-08	4.0344929555236E-07	FALSE	FALSE
FBXO7	0.558306368219813	1.58148598011796E-17	1.55803090018755E-16	FALSE	FALSE			PARD6A	-0.459821894078087	4.093702894956E-08	4.0344929555236E-07	FALSE	FALSE
ZNF462	0.779938485708409	1.5995842606841E-17	1.57487523551906E-16	FALSE	FALSE			UBE2T	0.400832200647367	4.138480011317E-08	4.0745522713045E-07	FALSE	FALSE
GTDC1	0.822923815621783	1.60199297507322E-17	1.57626096291111E-16	FALSE	FALSE			DYRK3	-0.449675581919269	4.18189621137E-08	4.1147245034748E-07	FALSE	FALSE
ATG12	-0.597449785522967	1.61498716541415E-17	1.58805390038195E-16	FALSE	FALSE			ANKRD34A	-0.619742166210792	4.209829636115E-08	4.1396219838452E-07	TRUE	FALSE
OBSCN	1.77364861269744	1.65842600979984E-17	1.62975035407484E-16	FALSE	FALSE			SLC20A2	0.599673021745014	4.35193343132E-08	4.2766846447732E-07	FALSE	FALSE
RECQL	-0.600709127599759	1.7189022435019E-17	1.68812713783222E-16	FALSE	FALSE			ENPP2	-1.3154608100765	4.402169649725E-08	4.3233535118911E-07	FALSE	FALSE
SYAP1	-0.731172091964557	1.74272171377026E-17	1.71045311345917E-16	FALSE	FALSE			TRIP10	0.718013400573816	4.409072201877E-08	4.3274328973912E-07	FALSE	FALSE
ZNF592	0.660620047315069	1.75227412180921E-17	1.71875710278146E-16	FALSE	FALSE			RAP1A	-0.456425649154797	4.492423438594E-08	4.406493594628E-07	FALSE	FALSE
POLR3B	0.47787101907143	1.82740912364579E-17	1.79133884393249E-16	FALSE	FALSE			EIF2D	-0.317056102302297	4.545108981419E-08	4.4553954355218E-07	FALSE	FALSE
JMJD8	0.88457841134155	1.8551868249182E-17	1.81743660141178E-16	FALSE	FALSE			MAN2C1	-0.546444104327451	4.559988992957E-08	4.4672001690177E-07	FALSE	FALSE
WBP2	0.599880260284356	1.90100781646787E-17	1.86116704319985E-16	FALSE	FALSE			RAB40C	-0.468395629833104	4.574865004727E-08	4.4789863040684E-07	FALSE	FALSE
ZNF57	-0.529527627352386	1.91745891294121E-17	1.87610662936193E-16	FALSE	FALSE			LDHB	-0.481094995084305	4.594495242828E-08	4.4954094846391E-07	FALSE	FALSE
SLC33A1	-0.597117014233781	1.92439153691067E-17	1.88172024630961E-16	FALSE	FALSE			SLC22A23	0.635135903655911	4.603853646934E-08	4.5017681965018E-07	FALSE	FALSE
DNTT	0.644510798759029	1.95106149621264E-17	1.90661459558508E-16	FALSE	TRUE			TP53BP1	-0.301321004566325	4.611502164553E-08	4.5064480804813E-07	FALSE	FALSE
NKAPL	-1.14728827154774	1.9851594604401E-17	1.93873234402658E-16	FALSE	FALSE			C1orf226	0.68575986498599	4.625482400456E-08	4.517305795929E-07	FALSE	FALSE
VAMP3	0.66897484667091	1.98649527881423E-17	1.93883417076084E-16	FALSE	FALSE			MDK	0.935915822740644	4.671157150327E-08	4.5590841300432E-07	FALSE	FALSE
SLC41A1	0.753285971207094	2.00648217857171E-17	1.95712818694265E-16	FALSE	FALSE			PDP1	0.476560304714559	4.721653615475E-08	4.6055138084526E-07	FALSE	FALSE
IGSF1	-4.12106128576002	2.02249586851239E-17	1.97152646798703E-16	FALSE	FALSE			CCNI2	0.308837061482445	4.753722031901E-08	4.6339223497352E-07	FALSE	FALSE
CASP8	-1.04142911281064	2.02517659832721E-17	1.97291801902631E-16	FALSE	FALSE			SLCO5A1	-1.24795752830262	4.757845006222E-08	4.635071406742E-07	FALSE	FALSE
CLCNKA	2.28269386157095	2.04067479591421E-17	1.98678684675803E-16	FALSE	TRUE			GTF2H1	0.32831686952185	4.835042282128E-08	4.7073636764097E-07	FALSE	FALSE
DGAT2	1.42445484236992	2.05170480743869E-17	1.99629102493865E-16	FALSE	FALSE			EEPD1	0.595299977339695	4.847477325785E-08	4.7136402433495E-07	FALSE	FALSE
EWSR1	0.501367436086972	2.05340249082461E-17	1.99670879635897E-16	FALSE	FALSE			SLCO4C1	0.331996844638402	4.844730201361E-08	4.7136402433495E-07	FALSE	TRUE
ZNF404	-0.812433889638657	2.06061690960887E-17	2.00248716098595E-16	FALSE	FALSE			ZC3H18	-0.356790152389673	4.862112584774E-08	4.7249529890179E-07	FALSE	FALSE
NISCH	-0.992987299410668	2.09330643202208E-17	2.03299957799652E-16	FALSE	FALSE			CCDC120	0.470804289022069	4.877950314021E-08	4.7374196047893E-07	FALSE	FALSE
KLF15	-1.65423977265101	2.10383650368668E-17	2.04196658924411E-16	FALSE	FALSE			TBC1D4	1.17968526383991	4.890201746182E-08	4.7463900178882E-07	FALSE	FALSE
DNAJB11	-0.695267431250746	2.11288937279351E-17	2.04948967319089E-16	FALSE	FALSE			SYCP2	0.567477623924376	4.898405766089E-08	4.7514234119244E-07	FALSE	FALSE
ARID3A	-0.897862914103087	2.23787000534563E-17	2.16804846117885E-16	FALSE	FALSE			LLGL1	-0.485918355133308	4.956249052921E-08	4.8045707413874E-07	FALSE	FALSE
GALNT1	-1.04592550671258	2.23700805986092E-17	2.16804846117885E-16	FALSE	FALSE			MSH3	0.295231136622582	4.96645824772E-08	4.8115047503913E-07	FALSE	FALSE
DENND6B	0.936768145361214	2.32351632493061E-17	2.24963822284026E-16	FALSE	FALSE			RASSF7	0.583879796955191	4.975296576699E-08	4.817102952458E-07	FALSE	FALSE
MAP4	0.52128066179147	2.32542574012503E-17	2.25010309937236E-16	FALSE	FALSE			SOX4	-0.803651901608352	5.141047707388E-08	4.9745245271916E-07	FALSE	FALSE
SPATA20	1.00050302660741	2.34866269036626E-17	2.27119144560418E-16	FALSE	FALSE			TIMM17A	-0.358838717745291	5.163117386664E-08	4.9928106276572E-07	FALSE	FALSE
PTPN12	-0.847192177806845	2.3595774679471E-17	2.280345492811E-16	FALSE	FALSE			OCIAD1	-0.330127556732807	5.166733148492E-08	4.993240021897E-07	FALSE	FALSE
UBN2	-0.80151283065462	2.37820835706627E-17	2.29694074633707E-16	FALSE	FALSE			FOXO4	0.399911716617782	5.185335508004E-08	5.0050727714595E-07	FALSE	FALSE
WDR3	0.610679685805169	2.38414712066071E-17	2.30126475294675E-16	FALSE	FALSE			SYAP1	0.303863005123023	5.185106712314E-08	5.0050727714595E-07	FALSE	FALSE
RAB12	0.845081774672158	2.41226417682167E-17	2.32697763086419E-16	FALSE	FALSE			FANCC	0.345089456704699	5.204891967521E-08	5.0208709708754E-07	FALSE	FALSE
CRYZ	1.17388995777857	2.43814275793603E-17	2.34906251151695E-16	FALSE	FALSE			CORO6	0.819471167213608	5.27986897369E-08	5.090078215113E-07	FALSE	FALSE
KCNH4	-0.652797535907618	2.43680429396452E-17	2.34906251151695E-16	FALSE	FALSE			BTN2A2	0.4700195361148	5.310100263098E-08	5.1160898679287E-07	FALSE	FALSE
LRRC4B	1.5149856437776	2.496160172024E-17	2.40348927144794E-16	FALSE	FALSE			MBNL1	-0.464165229837603	5.328080874807E-08	5.1300051457772E-07	FALSE	FALSE
CCDC107	-0.642087651857343	2.53998488720053E-17	2.44419205863068E-16	FALSE	FALSE			ZNF124	0.400176892034427	5.331060419546E-08	5.1300051457772E-07	FALSE	FALSE
ASPHD2	0.812953545002992	2.73409241824938E-17	2.62937183509468E-16	FALSE	FALSE			FBXO3	0.384672231159563	5.348139281857E-08	5.1432960729555E-07	FALSE	FALSE
ARFGAP3	-0.554032008487898	2.74356442772408E-17	2.63687025553481E-16	FALSE	FALSE			DDAH1	-0.790806957164782	5.368875651471E-08	5.1569377291709E-07	FALSE	FALSE
RDH12	-0.913394915629275	2.78267632114545E-17	2.67282936691841E-16	FALSE	FALSE			MED11	0.335155335901758	5.368002970212E-08	5.1569377291709E-07	FALSE	FALSE
SNCB	1.36120032414831	2.80683260083443E-17	2.69438814847173E-16	FALSE	FALSE			IL1RAP	-0.769840763495408	5.379947816513E-08	5.1644218582544E-07	FALSE	FALSE
L3HYPDH	-0.723950882934776	2.82503754155478E-17	2.71021121369268E-16	FALSE	FALSE			FBXO21	0.386824142382477	5.458578930878E-08	5.2367098177218E-07	FALSE	FALSE
LRRC3	-0.776244491619874	2.84090157994262E-17	2.72377061955156E-16	FALSE	FALSE			KHK	0.41929349656049	5.600210905555E-08	5.3693130503142E-07	FALSE	FALSE
ARRB1	1.00992029553287	2.88572228984612E-17	2.76505940408079E-16	FALSE	FALSE			STAC	-0.796109114610537	5.633201210757E-08	5.3976559136301E-07	FALSE	FALSE
KRT80	-1.27719571112576	2.92399878683416E-17	2.80003119836558E-16	FALSE	FALSE			CHN1	-0.562787801582728	5.655463331826E-08	5.4156909509084E-07	FALSE	FALSE
FXYD7	-0.632945305626716	2.93573594052006E-17	2.80956175754452E-16	FALSE	FALSE			LYAR	0.355560724867382	5.699605283704E-08	5.4546435247021E-07	FALSE	FALSE
ZNF362	0.671582347746248	2.94848633078704E-17	2.81833760203888E-16	FALSE	FALSE			MFN2	-0.310985207388157	5.729609370642E-08	5.4791354914351E-07	FALSE	FALSE
PDE4D	1.38297457229647	2.94792667086929E-17	2.81833760203888E-16	FALSE	FALSE			TICAM1	0.56461805833339	5.732157882483E-08	5.4791354914351E-07	FALSE	FALSE
NCOA1	0.578538366711532	2.95054923666012E-17	2.81859809664686E-16	FALSE	FALSE			MORN5	0.560947292554084	5.747648798001E-08	5.490608921537E-07	FALSE	FALSE
ZNF831	-1.13316030515846	2.98858555842348E-17	2.85320208891819E-16	FALSE	FALSE			RFC5	0.319074599713312	5.871901099001E-08	5.6059029109507E-07	FALSE	FALSE
ENTPD4	-0.665182929077362	3.09123129900544E-17	2.9494093539541E-16	FALSE	FALSE			SIRT2	0.363809395879137	5.880599852371E-08	5.6108050591436E-07	FALSE	FALSE
ERP44	-0.695324357713588	3.14245713748968E-17	2.9954267250975E-16	FALSE	FALSE			CES5A	-0.412888020884972	5.893573870238E-08	5.619777918786E-07	FALSE	FALSE
SMIM10	1.12790136537946	3.14326681690979E-17	2.9954267250975E-16	TRUE	FALSE			CXXC4	-0.473903039821897	5.903900697484E-08	5.626217232475E-07	FALSE	FALSE
LRIG3	1.20489785870886	3.18214442541834E-17	3.03064123952577E-16	FALSE	FALSE			SLC30A9	-0.371279179918241	5.91082200113E-08	5.6294053698598E-07	FALSE	FALSE
SLC1A1	-1.32294407681737	3.24390227865814E-17	3.08759090525484E-16	FALSE	FALSE			MAP1A	-0.58954425756517	5.928234720009E-08	5.6425755258226E-07	FALSE	FALSE
TMEM104	-0.61320621910062	3.2506703567112E-17	3.09216334898516E-16	FALSE	FALSE			PIK3R3	-0.409619057621419	5.989177763778E-08	5.6971374945718E-07	FALSE	FALSE
STK17B	-1.3887871366026	3.25934234090442E-17	3.09854024594555E-16	FALSE	FALSE			MOXD1	-1.03364268887792	6.038187361451E-08	5.7402888666258E-07	FALSE	FALSE
IMP4	-0.441817126846053	3.2945692760345E-17	3.12825115275097E-16	FALSE	FALSE			PRMT5	-0.260048395495775	6.043344998353E-08	5.7417248225153E-07	FALSE	FALSE
SYT7	-1.77224154677243	3.29420409699383E-17	3.12825115275097E-16	FALSE	FALSE			PSRC1	-0.698812570962029	6.150942954765E-08	5.8333912612572E-07	FALSE	FALSE
USP6NL	-0.613131723368844	3.35707652479914E-17	3.18376239336825E-16	FALSE	FALSE			ZNF608	-0.569364410860629	6.149346493202E-08	5.8333912612572E-07	FALSE	FALSE
DBNDD1	0.850959657648435	3.35692339093565E-17	3.18376239336825E-16	FALSE	FALSE			EIF3D	-0.332233560034677	6.149173866914E-08	5.8333912612572E-07	FALSE	FALSE
LZTS1	-1.34230875165169	3.41141852821972E-17	3.23140564920355E-16	FALSE	FALSE			ANKRD29	0.7352348896569	6.177126526702E-08	5.8546961414736E-07	FALSE	FALSE
ZNF213	0.674288285285919	3.41057006299086E-17	3.23140564920355E-16	FALSE	FALSE			MCRS1	0.361564010323307	6.187404348162E-08	5.8609089442311E-07	FALSE	FALSE
IFNGR2	-0.895095767387369	3.4897793144668E-17	3.30364376113354E-16	FALSE	FALSE			RBFOX2	-0.321135814179101	6.221432707324E-08	5.889598022333E-07	FALSE	FALSE
GFOD2	0.483123716694768	3.49303541745147E-17	3.30473897697948E-16	FALSE	FALSE			RBM11	0.488737645328011	6.276831712967E-08	5.93847125344E-07	FALSE	FALSE
ACSL3	0.734405824197361	3.50536310818208E-17	3.31441029502165E-16	FALSE	FALSE			MARVELD2	0.916757730583743	6.283473399989E-08	5.94118448865E-07	FALSE	FALSE
AKAP3	-0.754221480623869	3.53307310014256E-17	3.33860563118514E-16	FALSE	FALSE			SLC25A1	-0.423692670260508	6.474743276642E-08	6.1183603483897E-07	FALSE	FALSE
PSME4	-0.624326706872212	3.58123640911826E-17	3.38127908144218E-16	FALSE	FALSE			ITPKA	0.256586262024293	6.499679225603E-08	6.1382393550489E-07	FALSE	FALSE
SNRPD2	-0.805858332680578	3.58252779511247E-17	3.38127908144218E-16	FALSE	FALSE			GLRX	0.707477137148898	6.505290600178E-08	6.139157684555E-07	FALSE	FALSE
NR2C2AP	-0.552789981983313	3.60104113595884E-17	3.39671603375675E-16	FALSE	FALSE			RNASEH2A	0.370705130205224	6.508450851504E-08	6.139157684555E-07	FALSE	FALSE
RCBTB1	0.637430958878584	3.65178770235147E-17	3.44252058671372E-16	FALSE	FALSE			OCRL	0.497647992136233	6.547780781262E-08	6.1725576550546E-07	FALSE	FALSE
FBXO2	1.06252337007213	3.69198193409775E-17	3.47832864084386E-16	FALSE	FALSE			TCF19	0.469249515803149	6.554729915088E-08	6.1754107153342E-07	FALSE	FALSE
SLC25A14	-0.652798212373051	3.73164528117797E-17	3.51359399889861E-16	FALSE	FALSE			DKC1	0.267438515128007	6.611422760217E-08	6.2250973991682E-07	FALSE	FALSE
CCDC181	-0.687861267726572	3.73769844356767E-17	3.51718987430279E-16	FALSE	FALSE			PGRMC2	-0.36061267556653	6.618580016418E-08	6.2281114882523E-07	FALSE	FALSE
SURF1	-0.588822556045825	3.74214673613078E-17	3.51927216648189E-16	FALSE	FALSE			NUP214	0.254928592309708	6.713298069794E-08	6.3096985977772E-07	FALSE	FALSE
POGLUT1	-0.546698364618947	3.79809013284947E-17	3.56975122157906E-16	FALSE	FALSE			SORBS2	-1.22904856949397	6.710786329812E-08	6.3096985977772E-07	FALSE	FALSE
PPIP5K2	-0.755482336430172	3.8788159523325E-17	3.64344865975957E-16	FALSE	FALSE			SLC7A6	-0.426546380502513	6.736598423794E-08	6.3240470474531E-07	FALSE	FALSE
UBL7	0.500062147216006	3.90600905648953E-17	3.66680385070451E-16	FALSE	FALSE			FMR1	0.303312059593186	6.736433979334E-08	6.3240470474531E-07	FALSE	FALSE
PAPOLB	-0.55944149158102	3.96535407835686E-17	3.72029614157163E-16	FALSE	FALSE			ZDHHC13	0.446974991758889	6.768262150644E-08	6.3499851631456E-07	FALSE	FALSE
SEC31A	-0.489555089012382	3.97238300769158E-17	3.72467097618157E-16	FALSE	FALSE			ITIH3	0.412321658076464	6.839468008604E-08	6.4129687230166E-07	FALSE	FALSE
ZNF283	-0.593663014098258	3.99280933623099E-17	3.74159508215979E-16	FALSE	FALSE			MT1X	0.683937482226143	6.862392381326E-08	6.4306335273341E-07	FALSE	FALSE
HEXA	0.671128564454699	4.01144148526344E-17	3.75681875684131E-16	FALSE	FALSE			EDC3	-0.271718550939051	6.881141320967E-08	6.4443669135025E-07	FALSE	FALSE
HSBP1	0.630130651495057	4.05506284585692E-17	3.79541345911566E-16	FALSE	FALSE			CRY1	-0.514244052254914	6.893880825628E-08	6.4524593244864E-07	FALSE	FALSE
DNAJC25	-0.559659532854968	4.07856699842095E-17	3.81514440024605E-16	FALSE	FALSE			PPP3R1	-0.325283030889331	6.957707551923E-08	6.5083297676724E-07	FALSE	FALSE
RAB24	-0.648728876838617	4.11417294047995E-17	3.84616535641187E-16	FALSE	FALSE			NAT1	0.485403758584382	6.979708903017E-08	6.5250330914602E-07	FALSE	FALSE
CACNG4	-0.860562565546537	4.12829060251209E-17	3.85707293503548E-16	FALSE	FALSE			RRAS2	0.4338158186967	6.985736314195E-08	6.5267920946216E-07	FALSE	FALSE
BVES	-1.32111920223574	4.14964830061237E-17	3.87472794760027E-16	FALSE	FALSE			DNAL1	-0.288802152581973	7.018353717986E-08	6.5533773773575E-07	FALSE	FALSE
TK2	0.49595393056418	4.19465326670683E-17	3.91442954225048E-16	FALSE	FALSE			EPHA7	-1.31738325250384	7.067109968416E-08	6.5940924168758E-07	FALSE	FALSE
FAT1	-2.10215406468416	4.24259879263751E-17	3.95682658723296E-16	FALSE	FALSE			SLC28A3	0.642009224253848	7.070334751754E-08	6.5940924168758E-07	FALSE	FALSE
ETF1	-0.565361424442571	4.29806108838475E-17	4.00617973442517E-16	FALSE	FALSE			KCNC1	-0.6697262415342	7.166137096532E-08	6.6794846838778E-07	FALSE	FALSE
CHMP4C	-0.912825472460342	4.41217143757336E-17	4.11010739300103E-16	FALSE	FALSE			THYN1	0.335446416451444	7.193356485888E-08	6.7008882341618E-07	FALSE	FALSE
FAM20B	0.6041173369954	4.44890729868107E-17	4.1418774454841E-16	FALSE	FALSE			SPA17	0.467805618250189	7.425299572262E-08	6.9128616893032E-07	FALSE	FALSE
MYRIP	-0.942179379432662	4.47783048241603E-17	4.16634073786498E-16	FALSE	FALSE			DRP2	1.06065856416155	7.578120700936E-08	7.0509665599781E-07	FALSE	FALSE
SULF1	2.26138458411439	4.51197649489385E-17	4.19563177549402E-16	FALSE	FALSE			UROD	-0.3306813210362	7.636131544455E-08	7.1007453576113E-07	FALSE	FALSE
TNPO1	-0.705336473344662	4.55737301845686E-17	4.23534376797912E-16	FALSE	FALSE			ZCCHC14	-0.391579844756117	7.643170826669E-08	7.103095532718E-07	FALSE	FALSE
NCKAP5	1.63057619593797	4.58666576506207E-17	4.25754004359506E-16	FALSE	FALSE			KLHL15	0.337615412877903	7.656218001535E-08	7.1110230087415E-07	FALSE	FALSE
ADRA2A	2.63237557436385	4.58416016981079E-17	4.25754004359506E-16	FALSE	FALSE			FAM24B	-0.772530374098566	7.80214413744E-08	7.2421770475196E-07	FALSE	FALSE
CX3CL1	1.61078637306356	4.9116761852723E-17	4.55654202620753E-16	FALSE	FALSE			TRMT2B	0.385859989132583	7.806689902487E-08	7.2421770475196E-07	FALSE	FALSE
YWHAG	-0.636284983388463	5.10795793113472E-17	4.73584109009741E-16	FALSE	FALSE			TSHZ1	-0.425732681089417	7.811228245371E-08	7.2421770475196E-07	FALSE	FALSE
TSHZ1	1.00736025074848	5.12871410868608E-17	4.75228641630635E-16	FALSE	FALSE			ADAM22	0.546930479383623	7.899392725679E-08	7.3196079858958E-07	FALSE	FALSE
CYLD	0.570771084056275	5.15350496298469E-17	4.77244874307458E-16	FALSE	FALSE			KCNK12	-0.65226012281977	8.004253399472E-08	7.4124094863467E-07	FALSE	FALSE
TMEM201	0.821997969711966	5.17886405770998E-17	4.79311327810277E-16	FALSE	FALSE			AMFR	-0.389556855605043	8.017614054181E-08	7.4204172871826E-07	FALSE	FALSE
MSH6	0.587078658576203	5.23719146660205E-17	4.84424825256851E-16	FALSE	FALSE			CLN8	0.344865958753116	8.130160312687E-08	7.5201594478634E-07	FALSE	FALSE
SNRPD3	0.46946560091485	5.30686727899286E-17	4.90581395027508E-16	FALSE	FALSE			WNT10B	0.490385661416765	8.242624804192E-08	7.6197088838755E-07	FALSE	FALSE
RHOC	0.85474294566512	5.33558586428427E-17	4.92946762097578E-16	FALSE	FALSE			PITPNA	0.317023149033669	8.251010194928E-08	7.6229843602553E-07	FALSE	FALSE
TRIM27	-0.594630527732872	5.35707118708135E-17	4.94641476235904E-16	FALSE	FALSE			RPIA	0.260777721088367	8.301294633712E-08	7.6638074725371E-07	FALSE	FALSE
CPLX1	-1.67071562002473	5.52786286139285E-17	5.1011222172865E-16	FALSE	FALSE			ZNF836	0.322618874667207	8.304932699071E-08	7.6638074725371E-07	FALSE	FALSE
KCNK10	-1.12948162942594	5.55518471960065E-17	5.12333175399373E-16	FALSE	FALSE			THNSL1	-0.386373794712351	8.444555714285E-08	7.7873786804405E-07	FALSE	FALSE
GLB1L3	-1.20353826326036	5.66837190774421E-17	5.22465918873637E-16	FALSE	FALSE			TXNDC16	0.426097735196783	8.448734539918E-08	7.7873786804405E-07	FALSE	FALSE
VPS4A	0.563587477959759	5.81754121904302E-17	5.35901412588615E-16	FALSE	FALSE			TYW1	0.245060549595158	8.459129552302E-08	7.7923976911576E-07	FALSE	FALSE
KLRD1	-1.12715250033158	5.83396430516554E-17	5.37100000328779E-16	FALSE	FALSE			RBL1	0.354643784786939	8.472238147452E-08	7.7999090734111E-07	FALSE	FALSE
DCAF4	-0.572171024834389	5.88861284637457E-17	5.41814331037258E-16	FALSE	FALSE			PLA2G4D	0.878411814280031	8.510581115201E-08	7.8306299530454E-07	FALSE	FALSE
CMTM8	-0.983757440070605	5.98633923344766E-17	5.50484454159851E-16	FALSE	FALSE			STRIP2	0.740382577755733	8.564925244197E-08	7.8760290957592E-07	FALSE	FALSE
PLK2	1.25041999998242	6.18220621874671E-17	5.68163879169466E-16	FALSE	FALSE			CILP2	0.525436966769571	8.570858118904E-08	7.8768837925218E-07	FALSE	FALSE
MYOM2	-0.733003885053025	6.25513485629393E-17	5.74530852057383E-16	FALSE	FALSE			ZNF582	0.311991985541121	8.579471681102E-08	7.880199689358E-07	FALSE	FALSE
USE1	-0.597882177097034	6.35856186171039E-17	5.83690025591293E-16	FALSE	FALSE			PHF2	0.349578828547814	8.602572829872E-08	7.8968107324011E-07	FALSE	FALSE
PMM2	-0.789379781859693	6.50459503372512E-17	5.96747317109176E-16	FALSE	FALSE			ZBTB39	0.371879966114952	8.62570871057E-08	7.9134342791666E-07	FALSE	FALSE
DEPDC5	0.547374872881282	6.74683638016883E-17	6.18610629778671E-16	FALSE	FALSE			SPOP	0.262891681832776	8.696377703342E-08	7.9736210939844E-07	FALSE	FALSE
VPS13D	0.540969411966515	6.86858436270226E-17	6.29407005948904E-16	FALSE	FALSE			FOXJ3	-0.300892582550674	8.764722123025E-08	8.0316077056333E-07	FALSE	FALSE
DPCD	-0.748600256087878	6.99432647726402E-17	6.40556612749084E-16	FALSE	FALSE			ATAD2	0.738439904575587	8.770776023102E-08	8.0324797516986E-07	FALSE	FALSE
WFDC2	1.75925369799393	7.15881427403788E-17	6.55239611140571E-16	FALSE	FALSE			TRIP4	-0.254911441627345	8.813155833706E-08	8.0665995517462E-07	FALSE	FALSE
ALDH3B1	-0.992970072802323	7.19223120551725E-17	6.57915722652284E-16	FALSE	FALSE			ILF2	-0.35405951678255	8.961635702463E-08	8.1977356690227E-07	FALSE	FALSE
ZNF184	-0.577901122609833	7.22519485469123E-17	6.6054728569921E-16	FALSE	FALSE			SYNJ1	-0.482053559960231	8.969818619247E-08	8.2004561279211E-07	FALSE	FALSE
ACTG1	1.02945260822978	7.27951137247575E-17	6.65126799401542E-16	FALSE	FALSE			TTC9	0.577302271722581	8.97673036849E-08	8.2020119669846E-07	FALSE	TRUE
NCBP2	-0.581869935375991	7.46192134241848E-17	6.81398072469223E-16	FALSE	FALSE			IGDCC3	-1.11936255573586	8.985583782333E-08	8.2053390652708E-07	FALSE	FALSE
TAB1	0.607054347581506	7.4941805773157E-17	6.83947158427136E-16	FALSE	FALSE			PAGR1	-0.437236699680011	9.003396784562E-08	8.2120785387811E-07	FALSE	FALSE
INSIG1	0.737460793045283	7.56507596281469E-17	6.90017328404355E-16	FALSE	FALSE			PRCD	0.452450581658629	9.002024275592E-08	8.2120785387811E-07	FALSE	FALSE
C6orf62	-0.546482204742407	7.57862745426715E-17	6.90853109510873E-16	FALSE	FALSE			P2RX6	-0.413836215596468	9.011247846734E-08	8.2144803040606E-07	FALSE	FALSE
DDX46	-0.449132209245715	7.66830370288042E-17	6.98623293949343E-16	FALSE	FALSE			CACHD1	0.894567198100226	9.082504976645E-08	8.2746455930165E-07	FALSE	FALSE
HMBS	-0.549367238101986	7.74917562010132E-17	7.05582832777646E-16	FALSE	FALSE			MED26	0.270345173387901	9.152513210255E-08	8.3336041335478E-07	FALSE	FALSE
SLC35D2	-0.695119764477484	7.75581982500644E-17	7.05779604075586E-16	FALSE	FALSE			LRRC8B	-0.433827212678073	9.196149859341E-08	8.3684963719999E-07	FALSE	FALSE
LSM1	-0.564107791426515	7.97304259913535E-17	7.25127727545857E-16	FALSE	FALSE			RSPO2	0.503318897660283	9.253744934865E-08	8.4160431259142E-07	FALSE	FALSE
SCARB2	0.620951545946613	7.9870399627978E-17	7.25981351814814E-16	FALSE	FALSE			ENKD1	-0.408612847778733	9.301906541644E-08	8.4549604321653E-07	FALSE	FALSE
DLEC1	-1.56886860996474	8.00576824778622E-17	7.27263759520476E-16	FALSE	FALSE			SEC24D	-0.369354930591453	9.42113716864E-08	8.5583936783554E-07	FALSE	FALSE
EMILIN2	1.83321891904954	8.07005083443225E-17	7.32680566819302E-16	FALSE	FALSE			TDRD9	0.693797449174077	9.540845527667E-08	8.6621413576733E-07	FALSE	FALSE
SFT2D3	-0.506105454659995	8.07904337245971E-17	7.33074235231316E-16	FALSE	FALSE			PITRM1	0.279744283910438	9.55903444866E-08	8.6736529870459E-07	FALSE	FALSE
GPR68	-1.23480006865281	8.08927254530899E-17	7.3357959493548E-16	FALSE	FALSE			PSKH1	-0.367162200183117	9.568208534383E-08	8.6769762071883E-07	FALSE	FALSE
HHAT	0.947790396570443	8.11334904246975E-17	7.35339401126086E-16	FALSE	FALSE			ZC3H8	0.504550406748128	9.662599264749E-08	8.7575302374754E-07	FALSE	FALSE
SGIP1	1.2840371896947	8.12610312656725E-17	7.36071585279334E-16	FALSE	FALSE			NMNAT1	-0.379067983815292	9.765541442746E-08	8.8355700536296E-07	FALSE	FALSE
NXPE2	-0.285090513244112	8.19908580992133E-17	7.41947431770938E-16	FALSE	FALSE			RINL	0.505610082990789	9.756329366015E-08	8.8355700536296E-07	FALSE	FALSE
ZBTB21	-0.644609883544518	8.20039720054267E-17	7.41947431770938E-16	FALSE	FALSE			STAG2	0.299135409787483	9.764484603104E-08	8.8355700536296E-07	FALSE	FALSE
TRIM33	0.571724672324794	8.41732358173627E-17	7.61136847485779E-16	FALSE	FALSE			CYB561D1	0.361796691218062	9.810083703657E-08	8.8707724150873E-07	FALSE	FALSE
DUSP11	-0.622938813046057	8.63603389450124E-17	7.80465451212016E-16	FALSE	FALSE			CC2D2A	-0.392575689272834	9.840079186232E-08	8.8927879809907E-07	FALSE	FALSE
NOX1	-0.741191825751181	9.00748764025881E-17	8.13567859555906E-16	FALSE	FALSE			CA12	1.04800183879539	9.850389542439E-08	8.8969984260827E-07	FALSE	TRUE
CKAP5	0.491588323345616	9.01363475142007E-17	8.13656260846366E-16	FALSE	FALSE			ZNF138	0.408157469247853	1.0033149051768E-07	9.0568730230499E-07	FALSE	FALSE
EIF2B5	-0.449249309923638	9.02397334414713E-17	8.1412270691638E-16	FALSE	FALSE			LRFN4	0.530726723667838	1.0113233591787E-07	9.1239333200861E-07	FALSE	FALSE
HSF2BP	-0.631031206683924	9.07234750316799E-17	8.18018137126997E-16	FALSE	FALSE			B4GALNT4	0.86415219566871	1.0121409354412E-07	9.1260794654361E-07	FALSE	FALSE
ATOH7	-0.459228428434137	9.22027448439829E-17	8.30880258774369E-16	FALSE	FALSE			RIMS1	-0.521895880846754	1.0154090698586E-07	9.1503062317027E-07	FALSE	TRUE
MCM4	-0.626772953122971	9.42928700824216E-17	8.49229206926524E-16	FALSE	FALSE			NUS1	-0.347555130035132	1.0216836918543E-07	9.2015825863052E-07	FALSE	FALSE
SGSM1	0.998212527232162	9.46463280025223E-17	8.51925181099891E-16	FALSE	FALSE			CYP39A1	-0.567212618364325	1.0442906108267E-07	9.3998096547997E-07	FALSE	FALSE
PUS3	-0.572682652828957	9.66588678418819E-17	8.6954317510557E-16	FALSE	FALSE			GLE1	0.325060873712829	1.0501405487519E-07	9.4470643765721E-07	FALSE	FALSE
LTBP3	0.831064402736448	9.85533816117509E-17	8.86079889613818E-16	FALSE	FALSE			TBC1D2	0.431777898821452	1.0566449293348E-07	9.5001491276512E-07	FALSE	FALSE
TBRG1	-0.482201972062089	9.94174931424117E-17	8.93338809669513E-16	FALSE	FALSE			MOB3B	-0.927678876469366	1.0764700358239E-07	9.6728697340045E-07	FALSE	FALSE
MRPL34	-0.598939236086589	1.00159904921392E-16	8.99496510654575E-16	FALSE	FALSE			ZXDB	0.295970028275834	1.0857592496958E-07	9.7507745966686E-07	FALSE	FALSE
PKIB	-1.69563430160818	1.0292612404025E-16	9.23811841941649E-16	FALSE	FALSE			ATP6V0C	-0.36411702248226	1.0927233448697E-07	9.8077215611654E-07	FALSE	FALSE
MBOAT7	0.78560178380554	1.03724890591692E-16	9.3045068523362E-16	FALSE	FALSE			FAM171A1	0.771222642455953	1.0935320624523E-07	9.8093876120721E-07	TRUE	FALSE
GCC1	-0.49844460444777	1.04082669244417E-16	9.33128395167918E-16	FALSE	FALSE			AGRP	0.349735349398899	1.0957396947993E-07	9.8235934027481E-07	FALSE	FALSE
RGS11	1.69927598758495	1.07784209662332E-16	9.65763695340975E-16	FALSE	FALSE			TRMT1L	-0.324292392561817	1.0966183889245E-07	9.8258755246665E-07	FALSE	FALSE
TCP11L1	-0.627362832989982	1.08535232426166E-16	9.7193979754558E-16	FALSE	FALSE			LMO3	2.03025025558948	1.1131778951623E-07	9.9685777039474E-07	FALSE	FALSE
ARHGAP18	-1.20308704494873	1.0998230727198E-16	9.84338523810567E-16	FALSE	FALSE			GLB1L	-0.378265144448989	1.1166289628844E-07	9.9937974773671E-07	FALSE	FALSE
SETDB2	0.752395111381456	1.10255479494844E-16	9.86222735049622E-16	FALSE	FALSE			CCDC22	0.419204456779414	1.1450402277197E-07	1.02422547187446E-06	FALSE	FALSE
CREB3L2	-0.718030496722291	1.11589851444558E-16	9.97591727025372E-16	FALSE	FALSE			ZDHHC23	0.491506538395482	1.146092557798E-07	1.02458461881963E-06	FALSE	FALSE
B3GALT2	1.06918418224308	1.12239874826467E-16	1.00283334244783E-15	FALSE	FALSE			ZFP37	0.417135037945424	1.16998895272E-07	1.044760980299E-06	FALSE	FALSE
DLGAP1	2.49903771636068	1.14061293475775E-16	1.01852917934721E-15	FALSE	FALSE			AQR	-0.296284646388998	1.1695253639698E-07	1.044760980299E-06	FALSE	FALSE
NAA20	-0.611088283730579	1.14456074231472E-16	1.02147504343881E-15	FALSE	FALSE			NPLOC4	0.258325037877324	1.1743001344259E-07	1.04801627076342E-06	FALSE	FALSE
AACS	-0.514910264653012	1.1454158866478E-16	1.02165905402246E-15	FALSE	FALSE			BRAP	0.247038266314746	1.176368915668E-07	1.0492677529383E-06	FALSE	FALSE
MYZAP	-0.903780254475731	1.16804297624757E-16	1.04125144819171E-15	FALSE	FALSE			CSPG4	-0.747384054501844	1.1795205096343E-07	1.05148309077985E-06	FALSE	FALSE
NRSN2	0.633181963907661	1.17099924216516E-16	1.04329604241121E-15	FALSE	FALSE			ZNF419	0.309359153923069	1.1814438043334E-07	1.05260157394573E-06	FALSE	FALSE
SMAGP	-0.63418341883954	1.17552260487745E-16	1.04673373125485E-15	FALSE	FALSE			ZFHX4	1.68647786625482	1.1851127556855E-07	1.05527319642293E-06	FALSE	FALSE
E2F6	-0.498139060050108	1.19908630909148E-16	1.06711225347808E-15	FALSE	FALSE			ELMO1	0.598097853475126	1.1935672091288E-07	1.06220059770011E-06	FALSE	FALSE
ZNF436	0.912647957227774	1.20010540553135E-16	1.06741578527006E-15	FALSE	FALSE			SKI	-0.529546515211621	1.195014653022E-07	1.06288789166814E-06	FALSE	FALSE
AFAP1	-0.957798870610068	1.21356239560314E-16	1.07877542597291E-15	FALSE	FALSE			ZNF100	0.44327531332829	1.2038534387365E-07	1.07014481569894E-06	FALSE	FALSE
GFPT1	-0.694283830700691	1.21453587419556E-16	1.07903150493571E-15	FALSE	FALSE			TAOK3	0.355352427003622	1.2081831944E-07	1.07338758631147E-06	FALSE	FALSE
PRPF4	-0.437761056234765	1.21799117359479E-16	1.08149097833631E-15	FALSE	FALSE			RWDD4	0.326693799746706	1.2124430689434E-07	1.07656464942898E-06	FALSE	FALSE
LRP8	-1.02377043362413	1.23285409763698E-16	1.09407114200107E-15	FALSE	FALSE			ARHGEF3	0.403912884738647	1.2205897196521E-07	1.08318737071496E-06	FALSE	FALSE
SURF4	-0.90239855052649	1.23594059084739E-16	1.09619226601186E-15	FALSE	FALSE			NRCAM	0.433529627498331	1.2228167154112E-07	1.08455231271652E-06	FALSE	FALSE
NECAB3	-0.856968941825263	1.26232200421194E-16	1.118960321639E-15	FALSE	FALSE			GOLIM4	-0.400349304598327	1.2238229957242E-07	1.08483363860847E-06	FALSE	FALSE
NSUN3	-0.49409831931157	1.27763149028027E-16	1.13189378455162E-15	FALSE	FALSE			CLCN6	-0.473927488339173	1.2758645772629E-07	1.13032842092571E-06	FALSE	FALSE
PRMT1	0.570770908257879	1.3509545353979E-16	1.19617982287791E-15	FALSE	FALSE			NECAB3	0.506455731303484	1.2815746444817E-07	1.13474857300759E-06	FALSE	FALSE
SNF8	-0.508552758298809	1.35187737970353E-16	1.1963240915499E-15	FALSE	FALSE			LHFPL5	0.465525288757311	1.2834118060303E-07	1.13573648467314E-06	FALSE	FALSE
CBY1	0.436581922398	1.35274310392927E-16	1.19641767894149E-15	FALSE	FALSE			ZNF676	0.673121563692785	1.2872669539718E-07	1.13850807058301E-06	FALSE	FALSE
CREM	-0.822369573944292	1.35375047081467E-16	1.19663636507778E-15	FALSE	FALSE			CLPB	0.3298254572778	1.2883365983586E-07	1.13881432161477E-06	FALSE	FALSE
COLGALT2	1.78239591311287	1.3576212748274E-16	1.19938449661099E-15	FALSE	FALSE			PGS1	0.321045593631804	1.2902052165143E-07	1.13982607876458E-06	FALSE	FALSE
CBFA2T3	1.23375543529873	1.39207633784973E-16	1.22913391961684E-15	FALSE	FALSE			ABLIM3	0.855338050583733	1.2915540765357E-07	1.14037778053293E-06	FALSE	FALSE
R3HCC1	-0.476468083490921	1.41089110730451E-16	1.24504813353671E-15	FALSE	FALSE			NSUN5	0.345266427816188	1.3081947154377E-07	1.15442317293357E-06	FALSE	FALSE
RBM48	-0.600324722500158	1.41219958512238E-16	1.24550465370206E-15	FALSE	FALSE			RAD18	0.363334392546369	1.3303205361741E-07	1.17329054347273E-06	FALSE	FALSE
TCF12	0.663822465749705	1.4368861388289E-16	1.26656766425439E-15	FALSE	FALSE			PRPF6	0.282946313138902	1.3328420692834E-07	1.17485625401611E-06	FALSE	FALSE
DCTN1	0.644434437483534	1.44634113164125E-16	1.27418849666638E-15	FALSE	FALSE			LZTS1	0.782831335167897	1.3365278126233E-07	1.1774458508186E-06	FALSE	FALSE
SNX16	-0.752842589746419	1.46099698750663E-16	1.28638006567768E-15	FALSE	FALSE			ACVR1B	0.374496360393986	1.3473401231557E-07	1.18630735787698E-06	FALSE	FALSE
EIF3M	-0.628353650427669	1.46983630664678E-16	1.29343951791729E-15	FALSE	FALSE			GPR162	-0.66599002584703	1.3658787947405E-07	1.20195806962549E-06	FALSE	FALSE
B3GAT3	-0.666604012881545	1.48527094674401E-16	1.30629164885983E-15	FALSE	FALSE			URGCP	0.285698031930011	1.374647108978E-07	1.20864253589703E-06	FALSE	FALSE
RAB3IL1	-0.934723149627655	1.48822604058059E-16	1.30815983008711E-15	FALSE	FALSE			B9D2	0.306964310490339	1.375010342242E-07	1.20864253589703E-06	FALSE	FALSE
CKS1B	0.563722908990431	1.51890800493335E-16	1.33438441527153E-15	FALSE	FALSE			LIPT2	0.365761636138896	1.425938522877E-07	1.25270927263683E-06	FALSE	FALSE
ZRSR2	-0.640662545022357	1.53028848756788E-16	1.34363255213503E-15	FALSE	FALSE			USP42	0.281926679908607	1.4337770632946E-07	1.25889304559103E-06	FALSE	FALSE
LRRC4	1.15407377687167	1.54118410697404E-16	1.35244489387359E-15	FALSE	FALSE			TRAPPC2L	-0.354917818747832	1.4360411186665E-07	1.26017811210519E-06	FALSE	FALSE
MTUS2	-1.99383156944217	1.55106288242556E-16	1.36035559654739E-15	FALSE	FALSE			MESP2	0.170432380615843	1.4521867500068E-07	1.27363654625944E-06	FALSE	FALSE
MGME1	-0.569678917244647	1.55495790813922E-16	1.36301238016903E-15	FALSE	FALSE			SNRNP48	0.254052328815731	1.4593855158653E-07	1.2792375376541E-06	FALSE	FALSE
DCAF12L1	-0.2859777631365	1.5687035913945E-16	1.37429608454778E-15	FALSE	FALSE			GLIPR1	0.732946826695383	1.4660578195858E-07	1.28437107700272E-06	FALSE	FALSE
ATL3	-0.812877784212673	1.57897795672711E-16	1.382527807161E-15	FALSE	FALSE			DPYSL5	0.722989866424811	1.467798524385E-07	1.28518087705187E-06	FALSE	FALSE
PRKD3	-1.13633407449685	1.60246456054406E-16	1.40153330981362E-15	FALSE	FALSE			RPS6KA2	-0.673536230372002	1.4706680708947E-07	1.28697762312926E-06	FALSE	FALSE
ZNF222	-0.496368246618821	1.60191814658585E-16	1.40153330981362E-15	FALSE	FALSE			TPST2	0.5830393253508	1.4716569897362E-07	1.28712755496762E-06	FALSE	FALSE
TMEM72	0.9291458278806	1.63854886077935E-16	1.4322973190033E-15	TRUE	FALSE			CYP26B1	0.891810955497483	1.4771426341948E-07	1.29120802277228E-06	FALSE	FALSE
PRR14L	0.585096283120117	1.65945507321765E-16	1.44976699321118E-15	FALSE	FALSE			ITGB1	-0.46096931205691	1.4823408052066E-07	1.29503281333889E-06	FALSE	FALSE
PNPLA7	-1.27500546534174	1.66321647535438E-16	1.45224719753212E-15	FALSE	FALSE			DST	0.446281548336357	1.5220328338335E-07	1.32897187482198E-06	FALSE	FALSE
VDAC1	0.68763223548264	1.67298756675255E-16	1.45996913876859E-15	FALSE	FALSE			GADD45A	-0.501450672099315	1.5269861683289E-07	1.33212958227014E-06	FALSE	FALSE
NPM2	0.919064288502643	1.69385706494775E-16	1.47736242512313E-15	FALSE	FALSE			EXTL3	0.398766753468484	1.5273416096027E-07	1.33212958227014E-06	FALSE	FALSE
SFT2D2	-0.777957856612751	1.70285162479649E-16	1.48438500161523E-15	FALSE	FALSE			SIPA1L1	-0.452967731784918	1.5422758557823E-07	1.34441023242415E-06	FALSE	FALSE
CAPN1	0.663969420496114	1.73336745968086E-16	1.51014963573635E-15	FALSE	FALSE			SYDE2	0.784868660011061	1.5587312123287E-07	1.35800251664034E-06	FALSE	FALSE
TYW1	-0.376102111219233	1.74675056815893E-16	1.52096759925476E-15	FALSE	FALSE			RBBP6	-0.281694998887983	1.5664766078388E-07	1.36399564365082E-06	FALSE	FALSE
BAD	0.754543179391501	1.77919495826162E-16	1.54836186997859E-15	FALSE	FALSE			MID1IP1	-0.561364365858764	1.6118157244237E-07	1.40269844939759E-06	FALSE	FALSE
AGBL4	0.691961911807971	1.78759657546833E-16	1.5548139716905E-15	FALSE	FALSE			ZNF500	-0.340713287496901	1.6143610482891E-07	1.40413734713898E-06	FALSE	FALSE
PRKAB1	-0.679235833370826	1.8339504005967E-16	1.59425075409133E-15	FALSE	FALSE			GNL3L	0.347267294954235	1.6241324933782E-07	1.41185631381854E-06	FALSE	FALSE
RAB19	-0.868488471385248	1.84350686444724E-16	1.60167376197533E-15	FALSE	FALSE			HCN3	0.489106702855464	1.633247239237E-07	1.41821352936062E-06	FALSE	FALSE
AIMP2	-0.490980166829647	1.85447316711902E-16	1.61031280032845E-15	FALSE	FALSE			INPP5K	0.301131691842253	1.6328890716841E-07	1.41821352936062E-06	FALSE	FALSE
ZDHHC14	-1.04781359290685	1.88074809323679E-16	1.6322280723168E-15	FALSE	FALSE			DGKI	0.804759287255124	1.6654842296943E-07	1.44540894311345E-06	FALSE	FALSE
SERINC2	-1.36033855883906	1.88348262821958E-16	1.63370066204192E-15	FALSE	FALSE			UNC5D	-1.44555766172405	1.6768658384841E-07	1.45448478761738E-06	FALSE	FALSE
EIF4E3	-0.825697356035269	1.89355576066569E-16	1.64153349890749E-15	FALSE	FALSE			KMT2E	0.245804646790085	1.6783156340112E-07	1.45494069527743E-06	FALSE	FALSE
GRK4	-0.642786925756032	1.90591158032924E-16	1.65133549857585E-15	FALSE	FALSE			PHF14	0.32768615421807	1.6843521200583E-07	1.45937013902466E-06	FALSE	FALSE
YPEL1	0.941724767459503	1.94275526350339E-16	1.6823320194353E-15	FALSE	FALSE			LENG9	0.311648241543903	1.6872561489871E-07	1.46108215365812E-06	FALSE	FALSE
PRDM12	-0.307732470046845	1.96549553632554E-16	1.70108830282425E-15	FALSE	FALSE			IGBP1	0.382306133402143	1.690799391355E-07	1.4633455095163E-06	FALSE	FALSE
HMCES	0.472084148046596	1.97589791026794E-16	1.70915169238177E-15	FALSE	FALSE			ELAC2	0.288407427350848	1.6943406545661E-07	1.46560466619964E-06	FALSE	FALSE
ZCWPW2	-0.52036763839766	2.00315348430138E-16	1.73177623851491E-15	FALSE	FALSE			KCNMB3	0.618273551756022	1.7155005457766E-07	1.48309308578585E-06	FALSE	FALSE
DPH1	-0.900967508492111	2.05631514986738E-16	1.77676012098585E-15	FALSE	FALSE			SVOPL	0.394307515685918	1.7164711693755E-07	1.48311776177158E-06	FALSE	FALSE
CALD1	-1.4053005194745	2.08092102103219E-16	1.79703453834941E-15	FALSE	FALSE			FAM181B	0.667851366263984	1.7225588384848E-07	1.48756137105133E-06	FALSE	FALSE
SLC39A9	-0.486963990301275	2.10806264349579E-16	1.81947533972337E-15	FALSE	FALSE			EIF3I	-0.343260421734806	1.7280177568102E-07	1.49145743122057E-06	FALSE	FALSE
CACYBP	0.579908459074207	2.1393216800879E-16	1.84544335395199E-15	FALSE	FALSE			PRICKLE2	-0.770169310338603	1.729049443213E-07	1.49153015805493E-06	FALSE	FALSE
PBLD	0.581609676048282	2.14467818884952E-16	1.84905086128466E-15	FALSE	FALSE			PDIA3	-0.458648470442756	1.7306058753839E-07	1.49205521884819E-06	FALSE	FALSE
WDFY2	0.912715722315917	2.20460402366923E-16	1.89967603418854E-15	FALSE	FALSE			DCAF8	-0.26801431621158	1.7395025444886E-07	1.49890468297117E-06	FALSE	FALSE
TIGD7	-0.603919857437496	2.23055591298797E-16	1.92098696598302E-15	FALSE	FALSE			ENDOG	0.385193571200548	1.7418254427976E-07	1.50008522680316E-06	FALSE	FALSE
ATP6V1E1	0.597704866224238	2.23313450331514E-16	1.92215617745709E-15	FALSE	FALSE			SRCIN1	0.745466732652382	1.7572534287345E-07	1.51254459970297E-06	FALSE	FALSE
CAPS	-0.760663618705853	2.3188397094278E-16	1.99483571287005E-15	FALSE	FALSE			RPL3	-0.439325820417385	1.7589471042123E-07	1.51317509626309E-06	FALSE	FALSE
NUP50	0.439890741297093	2.36747534826827E-16	2.03556332101515E-15	FALSE	FALSE			GALNS	-0.523192936801302	1.7725602687944E-07	1.52405332122506E-06	FALSE	FALSE
TNFRSF10C	-0.926125454568412	2.40796432265679E-16	2.06924576045774E-15	FALSE	FALSE			SLC25A30	0.440562259870053	1.7787941729954E-07	1.52857842060411E-06	FALSE	FALSE
BRINP1	-1.31705802370432	2.44840744297392E-16	2.10285206627051E-15	FALSE	FALSE			TENM3	-1.25475860518951	1.7916288525533E-07	1.53876775917872E-06	FALSE	FALSE
CYP2R1	-0.675298468998694	2.48170136443626E-16	2.130284873518E-15	FALSE	FALSE			NFATC3	-0.373507376483293	1.7982127594372E-07	1.54358034197487E-06	FALSE	FALSE
HOMER2	-0.809122248894128	2.49973000809651E-16	2.14459125435767E-15	FALSE	FALSE			RFTN1	-1.01088467588512	1.8076597189268E-07	1.54879027766291E-06	FALSE	FALSE
MAP3K13	-0.489246322830438	2.51575259126463E-16	2.15716193051629E-15	FALSE	FALSE			KCNS2	0.844967085111356	1.8074508466561E-07	1.54879027766291E-06	FALSE	FALSE
GPR149	-1.98451022391158	2.52659872105906E-16	2.16528272540189E-15	FALSE	FALSE			PTGES3	0.340010532961962	1.8082173222032E-07	1.54879027766291E-06	FALSE	FALSE
HHEX	-0.884663640314989	2.54978789163025E-16	2.18396685407699E-15	FALSE	FALSE			SWAP70	0.518598900214192	1.8079589304782E-07	1.54879027766291E-06	FALSE	FALSE
SYNGR2	-0.671240165109842	2.56868981053348E-16	2.19896050501514E-15	FALSE	FALSE			CDK13	0.260196806694264	1.8155731685275E-07	1.55424515454746E-06	FALSE	FALSE
BCL2	-1.24943900142262	2.58140821221363E-16	2.208647254613E-15	FALSE	FALSE			C16orf86	-0.397471906843865	1.8204311868953E-07	1.55755696604854E-06	FALSE	FALSE
CNGB3	-1.51525835508489	2.59859877987091E-16	2.22214777792003E-15	FALSE	FALSE			METTL9	-0.353458161681661	1.821855532963E-07	1.55792893294059E-06	FALSE	FALSE
PACS1	0.83319054753942	2.67621995878764E-16	2.28728180299641E-15	FALSE	FALSE			TRIM24	0.274677048305374	1.8417223411489E-07	1.57406269363231E-06	FALSE	FALSE
RFX1	1.31443665855876	2.68965608084955E-16	2.29751794252927E-15	FALSE	FALSE			UBAP1L	-0.453053183934192	1.8451075973319E-07	1.57610032039049E-06	FALSE	FALSE
ACOT13	-0.669618775297357	2.77066103969452E-16	2.36542932472402E-15	FALSE	FALSE			ART5	0.266011572189216	1.8566973714698E-07	1.58514027760568E-06	FALSE	FALSE
EFNB3	1.61170050551524	2.85780418325251E-16	2.43850467517313E-15	FALSE	FALSE			ATG4A	0.341141070613857	1.8763361165055E-07	1.60103845431686E-06	FALSE	FALSE
INTS12	0.442252910933659	2.86569928533079E-16	2.44391678488422E-15	FALSE	FALSE			FGF11	0.370431054687275	1.8786284953071E-07	1.60212613226542E-06	FALSE	FALSE
TMEM60	-0.760517404278394	2.95277963320075E-16	2.51681698784404E-15	FALSE	FALSE			PLOD1	-0.416688702281079	1.8893331436737E-07	1.6103828738958E-06	FALSE	FALSE
GFOD1	0.807722243764186	2.97328956213288E-16	2.53292735804426E-15	FALSE	FALSE			ZNF564	0.323619940978111	1.9006712794176E-07	1.61917034371599E-06	FALSE	FALSE
ZNF219	0.816086016689397	2.97556922482352E-16	2.53349844815558E-15	FALSE	FALSE			COLEC12	0.700460754202949	1.9029974793116E-07	1.62027524698768E-06	FALSE	FALSE
C16orf87	0.659193088580302	2.98108390422017E-16	2.53682183265612E-15	FALSE	FALSE			ADH5	-0.373295943361244	1.9128894156669E-07	1.62781719301862E-06	FALSE	FALSE
S1PR2	-0.496485388751506	3.0118371512255E-16	2.56160736206068E-15	FALSE	FALSE			TMX1	-0.326146417437072	1.9475069047796E-07	1.65638039988896E-06	FALSE	FALSE
ZNF280D	0.596208402171724	3.0186091150504E-16	2.5659807396457E-15	FALSE	FALSE			SCAMP5	-0.359383844487045	1.9523786419286E-07	1.65962726565239E-06	FALSE	FALSE
ZMAT5	0.603317251536418	3.07706987541194E-16	2.6142639529741E-15	FALSE	FALSE			STAP2	0.535059994281604	1.9648909364443E-07	1.66936200822684E-06	FALSE	FALSE
ZNF587B	-0.558104532825729	3.09660464185207E-16	2.6294415791088E-15	FALSE	FALSE			MPHOSPH9	0.354056582706577	1.9972045862977E-07	1.69498608097491E-06	FALSE	FALSE
DPY19L1	-0.865308407219017	3.15075961473621E-16	2.67254356760734E-15	FALSE	FALSE			AMMECR1	0.444301519366952	1.9971003481318E-07	1.69498608097491E-06	FALSE	FALSE
ZNF878	-0.360537408272373	3.14973783899528E-16	2.67254356760734E-15	FALSE	FALSE			TTBK2	-0.292131458386102	2.0070481701291E-07	1.70242237835897E-06	FALSE	FALSE
ATN1	1.02133182219471	3.15267099035212E-16	2.67272479273632E-15	FALSE	FALSE			LPIN2	-0.438803794371962	2.0134919983941E-07	1.70696847230575E-06	FALSE	FALSE
MKNK2	-0.872266673940496	3.1593367054026E-16	2.67693421706959E-15	FALSE	FALSE			ULK2	0.394249248242535	2.0193210925187E-07	1.71098880298826E-06	FALSE	FALSE
MGAT1	-0.682308875763924	3.19312481906328E-16	2.70410780131863E-15	FALSE	FALSE			RTF1	-0.26875967662174	2.0215428817773E-07	1.71194995093167E-06	FALSE	FALSE
ADRB2	-0.717930189651913	3.25731088557356E-16	2.75549947724796E-15	FALSE	FALSE			BHLHE41	1.35149426779874	2.0306956764954E-07	1.71877645349823E-06	FALSE	FALSE
CEND1	1.3847992703539	3.25561730303948E-16	2.75549947724796E-15	FALSE	FALSE			SNX7	-0.479896222395021	2.0355760820413E-07	1.72198142179345E-06	FALSE	FALSE
ZNF566	-0.467226399331681	3.4089295908556E-16	2.88221152249408E-15	FALSE	FALSE			SETMAR	0.319417072784357	2.0413849312298E-07	1.72596793621647E-06	FALSE	FALSE
YBX3	-1.93156786285779	3.41368497452575E-16	2.88468290681476E-15	FALSE	FALSE			JMJD4	-0.41041894677074	2.0474320041029E-07	1.73015147829265E-06	FALSE	FALSE
ATP6V1A	0.649913478066518	3.47486769908056E-16	2.93480913018376E-15	FALSE	FALSE			ZBTB1	-0.328270036529131	2.0633173948658E-07	1.74263979331393E-06	FALSE	FALSE
RPE65	1.50170235993352	3.54697971005119E-16	2.99410732307431E-15	FALSE	FALSE			INO80	-0.289652273944926	2.072618623285E-07	1.74955683573057E-06	FALSE	FALSE
KIF20B	-0.742582538874783	3.57720996445552E-16	3.01639081255615E-15	FALSE	FALSE			NCALD	-0.582851649032191	2.0822537727579E-07	1.75674818566599E-06	TRUE	FALSE
NUDT18	-0.846103664809458	3.57648771182996E-16	3.01639081255615E-15	FALSE	FALSE			GCC1	0.278940251543002	2.0865886021945E-07	1.75946247264849E-06	FALSE	FALSE
BMS1	-0.411025495710157	3.63457143953078E-16	3.06311874585295E-15	FALSE	FALSE			ZNF84	0.305339340620748	2.1193141458408E-07	1.78610078147596E-06	FALSE	FALSE
RND3	1.20701319098542	3.66547998804964E-16	3.08751479143207E-15	FALSE	FALSE			TSNAX	-0.348768667959196	2.1381923589112E-07	1.80104667235625E-06	FALSE	FALSE
LAMP5	2.43598677374999	3.740844520377E-16	3.14931097776979E-15	FALSE	FALSE			IQCE	0.358774453606768	2.1566098076366E-07	1.81558867388354E-06	FALSE	FALSE
ZMYND19	-0.490460688340664	3.76445054873502E-16	3.16749037887415E-15	FALSE	FALSE			TIGD3	0.45072409091818	2.16336616253E-07	1.82030323338905E-06	FALSE	FALSE
SUFU	0.733937622752263	3.77872029942216E-16	3.17779880736128E-15	FALSE	FALSE			SHMT1	0.450474776025721	2.1649913368343E-07	1.8206975756294E-06	FALSE	FALSE
DLST	0.437742363768725	3.870373757968E-16	3.25313903212441E-15	FALSE	FALSE			HMCES	0.31454576691166	2.1761989287316E-07	1.82914574132524E-06	FALSE	FALSE
SDR42E2	-0.655591641527746	3.91813831039055E-16	3.29152889116747E-15	FALSE	FALSE			TSTD2	0.294810055985268	2.1998240030943E-07	1.84801650377338E-06	FALSE	FALSE
SNCAIP	-0.770849614665426	4.03567543574365E-16	3.38846071386199E-15	FALSE	FALSE			DRAM1	0.421122185427918	2.2025282197229E-07	1.84930142736521E-06	FALSE	FALSE
NABP2	-0.47520768782497	4.10979996786674E-16	3.44885825661653E-15	FALSE	FALSE			IWS1	-0.314418375389125	2.2136232545347E-07	1.85762638039121E-06	FALSE	FALSE
MEGF10	2.26322740468418	4.12040953261589E-16	3.45591940713756E-15	FALSE	FALSE			MIA3	-0.29697186525391	2.2288237514327E-07	1.86938584543447E-06	FALSE	FALSE
NENF	0.807991749102235	4.25459787365911E-16	3.56577711648665E-15	FALSE	FALSE			STAT5B	0.491105816007037	2.2307478403917E-07	1.87000336801313E-06	FALSE	FALSE
FAM110A	0.830494228937179	4.25592021970299E-16	3.56577711648665E-15	FALSE	FALSE			PSMG1	-0.359550176337301	2.2414930975657E-07	1.87801095449587E-06	FALSE	FALSE
SLC2A4RG	0.889035677564028	4.26909132220356E-16	3.57490982369418E-15	FALSE	FALSE			ABCG1	-0.411204110383367	2.2464108765399E-07	1.88113012922171E-06	FALSE	FALSE
GORASP2	-0.49432039232973	4.36411259738097E-16	3.65253719407595E-15	FALSE	FALSE			DDIT3	0.458692530009788	2.2594780804847E-07	1.89106663588888E-06	FALSE	FALSE
ALDH1A1	-2.58060814804224	4.36956575459691E-16	3.65515800609028E-15	FALSE	FALSE			COPRS	0.371507015400636	2.260682568394E-07	1.89106937695148E-06	FALSE	FALSE
CDH4	1.37935440790904	4.39224255746471E-16	3.67217602666845E-15	FALSE	FALSE			KCTD21	0.385231883342028	2.2729608877839E-07	1.90033049688702E-06	FALSE	TRUE
TTC23L	-0.519210310623284	4.4467323881746E-16	3.71575944729473E-15	FALSE	FALSE			NUP88	0.220639232100977	2.3106841181126E-07	1.93084395283685E-06	FALSE	FALSE
PTPN1	-0.508584766893681	4.50641985505424E-16	3.76363754791081E-15	FALSE	FALSE			ADCK2	0.362217118252814	2.3138985493992E-07	1.93250423677405E-06	FALSE	FALSE
CHRNB3	-0.971198953843812	4.51499036819603E-16	3.768796042763E-15	FALSE	FALSE			RPS6KA6	0.400205307729347	2.3342419847061E-07	1.94846084651259E-06	FALSE	FALSE
RBBP4	0.528584017943002	4.54740713826503E-16	3.79384369781168E-15	FALSE	FALSE			ZNF112	0.319127663292008	2.3456609307064E-07	1.95695495665663E-06	FALSE	FALSE
PSMC5	-0.41031010241673	4.56911485683528E-16	3.80993512665031E-15	FALSE	FALSE			AKR1B10	0.978806564603192	2.3530648556666E-07	1.96209216222237E-06	FALSE	FALSE
NCAPG2	-0.694140040899475	4.61588553012899E-16	3.8468970831562E-15	FALSE	FALSE			ADAT1	-0.302477706856459	2.3621735550056E-07	1.96864469435957E-06	FALSE	FALSE
RFX2	-0.962398282991967	4.63770414490324E-16	3.86303578588421E-15	FALSE	FALSE			SMURF1	0.305774617843654	2.3953307094264E-07	1.99416665037018E-06	FALSE	FALSE
CRABP1	1.94905931445878	4.69422518974802E-16	3.90804797261783E-15	FALSE	FALSE			CTCFL	0.531285104060066	2.395109879611E-07	1.99416665037018E-06	TRUE	FALSE
FSD1L	0.829934557420759	4.71270470529162E-16	3.92135888876353E-15	FALSE	FALSE			PLAA	0.374773513802258	2.4103877819309E-07	2.00564137689949E-06	FALSE	FALSE
ULBP1	-0.621435513170102	4.79186836788089E-16	3.98512328132852E-15	FALSE	FALSE			ACOT8	0.314960120876819	2.4202845159017E-07	2.01281242122767E-06	FALSE	FALSE
CITED1	1.40273130224426	4.81774523288504E-16	4.00452815212826E-15	FALSE	FALSE			GRIA3	1.10775716158721	2.4286303839113E-07	2.01868680749292E-06	FALSE	FALSE
LETMD1	-0.50620472311534	4.82384179919617E-16	4.00747975961717E-15	FALSE	FALSE			UCP2	0.63248365345491	2.4588486509571E-07	2.04272582121461E-06	FALSE	FALSE
SIX6	1.47995363574497	4.83016130217401E-16	4.01061336393067E-15	FALSE	FALSE			STYK1	0.666507283800323	2.4714944923427E-07	2.05214861777171E-06	FALSE	FALSE
CECR2	-1.51521762166336	4.85295224478884E-16	4.02741313598896E-15	FALSE	FALSE			EXT1	-0.278704143442101	2.4763525010881E-07	2.05509844093994E-06	FALSE	FALSE
SEC61A1	-0.548455012206475	4.90549867572408E-16	4.06887595637114E-15	FALSE	FALSE			EHBP1	-0.279878369014615	2.4794114974502E-07	2.05655296124122E-06	FALSE	FALSE
PRRT3	0.73074567078923	4.94721971757839E-16	4.10132069583131E-15	FALSE	FALSE			MIS18BP1	0.388420302973768	2.4990231994571E-07	2.07172839542148E-06	FALSE	FALSE
ZNF626	0.756266334762226	5.13976923592096E-16	4.25870458321599E-15	FALSE	FALSE			ZNF765	0.358077335754283	2.519622784834E-07	2.08770639482324E-06	FALSE	FALSE
DPF3	1.37014924528516	5.22635198590152E-16	4.32816724429498E-15	FALSE	FALSE			SIN3A	-0.261828377520148	2.5334387012452E-07	2.09804973559721E-06	FALSE	FALSE
MBLAC2	-0.634209593920358	5.23348781487073E-16	4.33179803730336E-15	FALSE	FALSE			SMG6	0.297463582153724	2.5433623721346E-07	2.10516055859697E-06	FALSE	FALSE
CCT6B	-0.613527240916614	5.23740968185968E-16	4.33276619135664E-15	FALSE	FALSE			COQ7	-0.300542690622269	2.5526603951108E-07	2.11174632686436E-06	FALSE	FALSE
ANXA9	0.97871594757779	5.27468356275364E-16	4.36131004876211E-15	FALSE	FALSE			SMPD2	0.401300019438402	2.569278724733E-07	2.12326272774129E-06	FALSE	FALSE
TNNC1	-0.904995817437543	5.2970160310378E-16	4.37747629273638E-15	FALSE	FALSE			NIPSNAP1	-0.328734468152941	2.5681126350406E-07	2.12326272774129E-06	FALSE	FALSE
ZNF79	-0.478946897679213	5.32984776412172E-16	4.40229765742751E-15	FALSE	FALSE			PPP2R2B	0.437928512589098	2.5847893653342E-07	2.13496007232197E-06	FALSE	FALSE
BUD31	-0.597690807733599	5.37281090489446E-16	4.43545684718162E-15	FALSE	FALSE			CBLC	0.203425214565871	2.6165854093418E-07	2.16008936021328E-06	FALSE	FALSE
ATL1	0.75333617067522	5.39714516957369E-16	4.45321050338567E-15	FALSE	FALSE			GPR6	-0.734675396962815	2.6246913316363E-07	2.16564547347744E-06	FALSE	FALSE
TMEM120B	-0.942821326737444	5.56982403735893E-16	4.59328128968788E-15	FALSE	FALSE			GOLGA5	-0.324808039205977	2.630718780008E-07	2.16948170527319E-06	FALSE	FALSE
NRBF2	-0.450801550075457	5.63027506925347E-16	4.64070263954227E-15	FALSE	FALSE			MANSC1	0.31878601170654	2.6321840324051E-07	2.16955357184051E-06	FALSE	FALSE
HSD11B1L	0.748116823138987	5.71137848573086E-16	4.7050879906259E-15	FALSE	FALSE			GNG7	0.469456387366641	2.6442575062678E-07	2.17836451706822E-06	FALSE	FALSE
ACER2	-0.531851888583675	5.80601144125615E-16	4.78054592676232E-15	FALSE	FALSE			CCDC85A	-0.76639895996105	2.6706781236134E-07	2.19782988499978E-06	FALSE	FALSE
FICD	-0.784721202230997	5.83666449308919E-16	4.80327282356002E-15	FALSE	FALSE			LIN7A	-0.579732112597407	2.6699472351024E-07	2.19782988499978E-06	FALSE	FALSE
PVR	-0.672312555878552	5.91414991747835E-16	4.86449645511294E-15	FALSE	FALSE			SNAP23	-0.406141204372104	2.6741326429597E-07	2.19952299885651E-06	FALSE	FALSE
C16orf86	0.680303832320081	5.91817049206346E-16	4.86526151731358E-15	FALSE	FALSE			FBXL7	-0.617424014133148	2.702201526015E-07	2.22144953650414E-06	FALSE	FALSE
C22orf15	0.787888979668722	6.13743629598175E-16	5.04288411313365E-15	FALSE	FALSE			ADAMTS14	-1.57105389967831	2.7342282264615E-07	2.24660516540623E-06	FALSE	FALSE
WDSUB1	0.609512063454344	6.17357215602593E-16	5.06992939240043E-15	FALSE	FALSE			GTF2H3	-0.255199265394048	2.7724178930867E-07	2.27679576895481E-06	FALSE	FALSE
C6orf120	-0.744503972571533	6.30215301546904E-16	5.17282559554375E-15	FALSE	FALSE			TMEM30B	1.41792293552193	2.7798169104725E-07	2.28081757876868E-06	FALSE	FALSE
CYB5D1	-0.587373633434022	6.37742923258564E-16	5.23188475292318E-15	FALSE	FALSE			CRLF3	0.359199186330707	2.7802127508462E-07	2.28081757876868E-06	FALSE	FALSE
PRCP	0.658486752777041	6.56431276945639E-16	5.38239457966416E-15	FALSE	FALSE			SLC20A1	0.508187468418057	2.7974742564139E-07	2.29378318847523E-06	FALSE	FALSE
CHAD	1.04543157451789	6.71447360674504E-16	5.50002331272021E-15	FALSE	FALSE			AIMP1	-0.254021092452917	2.8095576938821E-07	2.30249176339335E-06	FALSE	FALSE
ZSCAN22	-0.721781625381435	6.71475881791796E-16	5.50002331272021E-15	FALSE	FALSE			EMC4	-0.269921946550729	2.8356653714474E-07	2.32267845695608E-06	FALSE	FALSE
ZNF540	-0.790036922812813	6.72365297874486E-16	5.50444455769009E-15	FALSE	FALSE			FBXO45	0.285103507799337	2.8580253095363E-07	2.33977599833748E-06	FALSE	FALSE
CAPZB	0.520781775959828	6.97393316570658E-16	5.70637369166937E-15	FALSE	FALSE			HIGD2A	0.337378049771809	2.8923650178486E-07	2.36665813284774E-06	FALSE	FALSE
RTL1	-2.11572353956039	7.3076876441082E-16	5.97635982239976E-15	FALSE	FALSE			NAALAD2	-0.738787787905766	2.9310284153182E-07	2.39704832947293E-06	TRUE	FALSE
ADAM11	-1.44434794319634	7.37228357287063E-16	6.02605712812577E-15	FALSE	FALSE			HHAT	-0.479500652031682	2.9471131139669E-07	2.40895128521185E-06	FALSE	FALSE
SEMA6A	1.44086605386584	7.41291336902928E-16	6.05612325732371E-15	FALSE	FALSE			DSCAM	-0.475414193548029	2.9835203863288E-07	2.43744480757525E-06	FALSE	FALSE
ENOSF1	-1.31578863335037	7.44325033237934E-16	6.07775362980539E-15	FALSE	FALSE			FBN1	-0.565904449428623	2.9913059075808E-07	2.44253780617452E-06	FALSE	FALSE
CSH1	-0.996929967636195	7.45623137401272E-16	6.08519702027383E-15	FALSE	FALSE			PITX1	0.889254490626058	2.9947132190609E-07	2.44405236950111E-06	FALSE	FALSE
SPEG	1.42764592031625	7.57257590876469E-16	6.1769462451649E-15	FALSE	FALSE			SMIM13	0.36497977882465	3.0192321234851E-07	2.46278607875782E-06	FALSE	FALSE
CAAP1	-0.538997298394545	7.60753500246966E-16	6.20224875939305E-15	FALSE	FALSE			HAGH	-0.319527114918055	3.0318750531947E-07	2.47181817516541E-06	FALSE	FALSE
USP46	0.628719162867771	7.67773499307007E-16	6.25624130413572E-15	FALSE	FALSE			RASA3	-0.640796140257579	3.0480823261543E-07	2.48374534475396E-06	FALSE	FALSE
PPP1R12B	0.736286031842928	7.68417130518172E-16	6.25824670757764E-15	FALSE	FALSE			LIMCH1	-0.425033680085213	3.0773932572082E-07	2.50633223218978E-06	FALSE	FALSE
KPNA6	0.586989012536295	7.73579493718495E-16	6.29703307632382E-15	FALSE	FALSE			CCDC85C	-0.511896054647381	3.0804567946572E-07	2.50753005782259E-06	FALSE	FALSE
EAF1	-0.556537410422914	7.76579843863855E-16	6.3181893963559E-15	FALSE	FALSE			VPS39	-0.292274807809472	3.0894094056013E-07	2.51351794689308E-06	FALSE	FALSE
KCNK6	-0.748526762197451	7.80722624960237E-16	6.34861378344474E-15	FALSE	FALSE			CYSTM1	0.376563978854049	3.0942064239883E-07	2.51612044074627E-06	FALSE	FALSE
TSPAN3	0.653012835569757	7.82139309573981E-16	6.35685036170531E-15	FALSE	FALSE			SLC7A6OS	-0.257708575228731	3.1300159347873E-07	2.543925702703E-06	FALSE	FALSE
HSPA9	-0.493269807386751	7.95249057405563E-16	6.46006496941991E-15	FALSE	FALSE			HLA-E	0.729599465733761	3.1581438585768E-07	2.56546226860549E-06	FALSE	FALSE
LHPP	0.773206125543669	8.00647373905431E-16	6.5005629744163E-15	FALSE	FALSE			USP2	-0.705396221333348	3.1659363023781E-07	2.57046597258063E-06	FALSE	FALSE
MED1	0.450682395593513	8.01945980780529E-16	6.5077502966123E-15	FALSE	FALSE			SMIM7	0.301170997405585	3.175370212845E-07	2.57679655983599E-06	FALSE	FALSE
TMED3	-0.922583824909687	8.05967991442758E-16	6.53701910833763E-15	FALSE	FALSE			SNX1	-0.296925507013173	3.1875580504362E-07	2.58535427037697E-06	FALSE	FALSE
PIGP	-0.684725124984822	8.09282177068454E-16	6.5605197289334E-15	FALSE	FALSE			KHDRBS2	-0.746831973341435	3.2055697298506E-07	2.59862431807607E-06	FALSE	FALSE
CYP27A1	0.724092136086756	8.13031093172122E-16	6.58751852795096E-15	FALSE	FALSE			SNAPC5	-0.266725093181122	3.2205128596125E-07	2.60939443895415E-06	FALSE	FALSE
NAT8L	0.846066110872967	8.17322076718606E-16	6.61887934865278E-15	FALSE	FALSE			LMTK2	0.339513720980698	3.2423183234788E-07	2.62571076988306E-06	FALSE	FALSE
FAM43B	1.48318723078427	8.4016118144074E-16	6.80033803569232E-15	FALSE	FALSE			HIPK1	-0.446008254820337	3.2641767037719E-07	2.64205315411215E-06	FALSE	FALSE
DCLK2	0.683203268073527	8.42438103722866E-16	6.81526365206016E-15	FALSE	FALSE			CCSAP	-0.554913543968981	3.2794886034E-07	2.65308268670741E-06	FALSE	FALSE
IGF1R	0.921106238460597	8.59789041402727E-16	6.95205900298055E-15	FALSE	FALSE			TBC1D13	0.425083692761192	3.2912803502444E-07	2.66125457390331E-06	FALSE	FALSE
EFEMP1	-2.03529103201153	8.80470833787763E-16	7.11563261618108E-15	FALSE	FALSE			SAMHD1	0.827699375602416	3.2958012262482E-07	2.66354202796844E-06	FALSE	FALSE
RNF39	-0.856208985690445	8.81520413639539E-16	7.12045965722281E-15	FALSE	FALSE			UBALD1	-0.481499249807903	3.3585537720909E-07	2.7128636241163E-06	FALSE	FALSE
ARHGEF3	0.623724611629318	8.88505456386287E-16	7.17320071789196E-15	FALSE	FALSE			DBT	-0.31479704372251	3.3615841101892E-07	2.71391890495941E-06	FALSE	FALSE
ATP6V0A4	-0.588476511487753	8.92272154370742E-16	7.19991826051183E-15	FALSE	FALSE			GRID2IP	0.450927548778486	3.3643465320201E-07	2.71475691714977E-06	FALSE	FALSE
KBTBD7	-0.485122532148084	8.94664792751101E-16	7.21552655342243E-15	FALSE	FALSE			METTL5	0.313097126988143	3.3829696526107E-07	2.72838582177511E-06	FALSE	FALSE
SMG7	0.421378401432393	9.10141993368442E-16	7.33659262754705E-15	FALSE	FALSE			SNX21	0.325543085253274	3.3979015556671E-07	2.73902530419189E-06	FALSE	FALSE
COQ5	-0.372639391664543	9.53000718682492E-16	7.67814243306984E-15	FALSE	FALSE			SLC12A9	0.413257683905183	3.4176171283466E-07	2.75350800673285E-06	FALSE	FALSE
THUMPD1	0.581507403706199	9.55160504329749E-16	7.69160706888145E-15	FALSE	FALSE			CORO7	-0.382640051392614	3.4389389775355E-07	2.76643926026273E-06	FALSE	FALSE
DEXI	0.586001259648377	9.73218600501954E-16	7.83301657857989E-15	FALSE	FALSE			DDX23	0.263147611348576	3.4377759285231E-07	2.76643926026273E-06	FALSE	FALSE
IGSF11	1.46150569317984	9.81082739533088E-16	7.89227673401605E-15	FALSE	FALSE			ZNF180	0.316744694137806	3.4382960300788E-07	2.76643926026273E-06	FALSE	FALSE
MCOLN1	-1.04249298319409	9.83965601557124E-16	7.91142516103872E-15	FALSE	FALSE			CCDC141	-0.528098499940046	3.4435272409726E-07	2.76871549308636E-06	FALSE	FALSE
SRCIN1	1.09618507160648	1.00181331042641E-15	8.05081518429964E-15	FALSE	FALSE			CDKL5	0.604442893820636	3.4483609974608E-07	2.77118668621876E-06	FALSE	FALSE
SLC23A2	0.88856472265195	1.00680264522382E-15	8.08678267538707E-15	FALSE	FALSE			ZMIZ1	-0.422138271346988	3.4627533858846E-07	2.781332987448E-06	FALSE	FALSE
AK7	-0.854150801909962	1.01076182531536E-15	8.11444335336038E-15	FALSE	FALSE			KCNK3	1.1853523542486	3.5030725543519E-07	2.81150973618993E-06	FALSE	FALSE
FBXL12	-0.395602297729361	1.01639848099845E-15	8.15553582383214E-15	FALSE	FALSE			UNC13A	-0.447470826515289	3.5038951295208E-07	2.81150973618993E-06	FALSE	FALSE
RPL27A	-0.841317475143898	1.0226492088146E-15	8.20151120446673E-15	FALSE	FALSE			KCTD5	-0.318704582534221	3.5589029551269E-07	2.85419303222425E-06	FALSE	FALSE
MYD88	-0.804969107522201	1.026552836232E-15	8.22862591690446E-15	FALSE	FALSE			SLC22A17	-0.595061904297605	3.5802301996257E-07	2.8698352358812E-06	FALSE	FALSE
RASSF5	0.756515530319513	1.02909640557955E-15	8.24481664785695E-15	FALSE	FALSE			NTNG1	-1.07728811544094	3.6007447692814E-07	2.88481042762323E-06	FALSE	FALSE
MKRN2	-0.39544740569585	1.05540865728255E-15	8.45132171495384E-15	FALSE	FALSE			TET2	-0.344479945631303	3.6287328630533E-07	2.90575490656395E-06	FALSE	FALSE
TRAF5	1.0120888182007	1.05743550062167E-15	8.46324712063391E-15	FALSE	FALSE			NFKBIA	0.655418750707249	3.6484063133935E-07	2.92002341595085E-06	FALSE	FALSE
RIMS3	1.33509646256985	1.06297108456588E-15	8.50322854894339E-15	TRUE	FALSE			KDM2A	0.334931950109238	3.6839043147624E-07	2.94693626155004E-06	FALSE	FALSE
FCRLB	-0.4815704366721	1.07030826476799E-15	8.557573901596E-15	FALSE	FALSE			TRIP11	-0.355149400580061	3.6914210533282E-07	2.95144955015469E-06	FALSE	FALSE
UBE2H	-0.5684110145685	1.10052121524462E-15	8.79467283837365E-15	FALSE	FALSE			PDGFRB	-0.778600396828769	3.699052307829E-07	2.95604977066764E-06	FALSE	FALSE
ZNF441	-0.634433241577567	1.11654372441073E-15	8.91818764758907E-15	FALSE	FALSE			TEX10	0.32001475882888	3.7083060681469E-07	2.96194126995617E-06	FALSE	FALSE
GTF3C1	0.567518204311259	1.12945741711057E-15	9.01675868031021E-15	FALSE	FALSE			SCTR	0.623614753270249	3.7307231979975E-07	2.97833546176851E-06	FALSE	FALSE
COMTD1	-0.829704482417507	1.13043551780617E-15	9.01999308505957E-15	FALSE	FALSE			OPHN1	0.391290157072443	3.7538630460109E-07	2.99528970772173E-06	FALSE	FALSE
RBFOX3	-1.22140733029261	1.14699558299656E-15	9.14749314240872E-15	FALSE	FALSE			NUDT1	0.446388846422585	3.7845047281961E-07	3.01820962188401E-06	FALSE	FALSE
OPTC	-0.4131238747528	1.15958399361789E-15	9.24320547419058E-15	FALSE	FALSE			DENND5B	-0.323459098790597	3.7900223510167E-07	3.0210795884585E-06	FALSE	FALSE
ZNF622	-0.477766258379137	1.18158759015883E-15	9.41383270843644E-15	FALSE	FALSE			DOLPP1	0.288276527808585	3.7927556545692E-07	3.021728353739E-06	FALSE	FALSE
HEXB	-0.746581555009236	1.18293516960096E-15	9.41868190538365E-15	FALSE	FALSE			PLXND1	-1.07974899446952	3.8159285411361E-07	3.03865265670744E-06	FALSE	FALSE
STUB1	0.664583477465793	1.18339279736066E-15	9.41868190538365E-15	FALSE	FALSE			MPPED2	0.805103665279415	3.8293847492899E-07	3.04782629464464E-06	FALSE	FALSE
KRI1	-0.629870092667856	1.18981149301005E-15	9.4649834939147E-15	FALSE	FALSE			TCERG1L	0.771396583081657	3.8453912577079E-07	3.05901943254653E-06	FALSE	FALSE
EDA2R	-1.08647077087614	1.1987092017153E-15	9.53094897101208E-15	FALSE	FALSE			RPSA	0.442817532184988	3.8659137472645E-07	3.07379192541336E-06	FALSE	FALSE
SAP130	-0.691700289467336	1.20022931201412E-15	9.53821810148323E-15	FALSE	FALSE			OSBPL9	-0.33624052887506	3.8843158300872E-07	3.08686441762052E-06	FALSE	FALSE
MTDH	-0.595419707095712	1.25224757211986E-15	9.94658603828602E-15	FALSE	FALSE			KIF4A	0.583121764600998	3.901042894782E-07	3.0985932539129E-06	FALSE	FALSE
GRM4	-0.817147364285725	1.27342533794864E-15	1.01097E-14	FALSE	FALSE			FNDC3B	-0.314605274780976	3.991273682805E-07	3.16866472962172E-06	FALSE	FALSE
IARS2	0.529684020706575	1.33141060881256E-15	1.056472E-14	FALSE	FALSE			TMTC2	-0.880591420586401	4.0159353081303E-07	3.18663657035765E-06	FALSE	FALSE
FBRS	0.719735630356451	1.35858897594687E-15	1.077495E-14	FALSE	FALSE			AVIL	0.45721387064934	4.0183401788164E-07	3.18693851058467E-06	FALSE	FALSE
UBE2V2	-0.688538247263398	1.37453662224123E-15	1.089594E-14	FALSE	FALSE			PPIB	-0.403835633148821	4.0325857166029E-07	3.19662623043703E-06	FALSE	FALSE
CTXN3	-0.887372461286851	1.40165219573662E-15	1.110529E-14	FALSE	FALSE			CIAPIN1	-0.273171602952706	4.0417928835144E-07	3.20231229819661E-06	FALSE	FALSE
TNNC2	-1.01331867107422	1.41357423760561E-15	1.119411E-14	FALSE	FALSE			NIPAL1	0.475609309102562	4.0717674012746E-07	3.22443833995303E-06	FALSE	FALSE
FMN2	0.710805629619825	1.41744435709886E-15	1.121912E-14	FALSE	FALSE			KIAA0586	-0.283335505014173	4.0980540727397E-07	3.24362319090701E-06	FALSE	FALSE
USH1G	1.5330392091114	1.42145732539575E-15	1.124523E-14	FALSE	TRUE			CNOT7	0.366515357255665	4.1236038691695E-07	3.26220581469026E-06	FALSE	FALSE
THSD7A	-1.55454020653733	1.44054226419446E-15	1.139049E-14	FALSE	FALSE			PML	-0.340805064867347	4.1856701386648E-07	3.30964364605729E-06	FALSE	FALSE
TXNDC17	-0.686492552882008	1.4628616517825E-15	1.156116E-14	FALSE	FALSE			C14orf132	-0.391668092955683	4.1955850768193E-07	3.31581806548025E-06	FALSE	FALSE
MTA3	0.492909999447639	1.47733319176235E-15	1.166967E-14	FALSE	FALSE			STXBP4	-0.331707098634997	4.2247225603073E-07	3.33668569084925E-06	FALSE	FALSE
RASSF1	-0.703405984191707	1.49147576806138E-15	1.177548E-14	FALSE	FALSE			TIMM8A	0.294811957423276	4.2262283348494E-07	3.33668569084925E-06	FALSE	FALSE
B9D2	-0.552397241595065	1.49247703654094E-15	1.177748E-14	FALSE	FALSE			KCNQ5	-1.00085722579442	4.2569389707626E-07	3.35924762991055E-06	FALSE	FALSE
DUSP5	-1.27889557558544	1.51850243848507E-15	1.197685E-14	FALSE	FALSE			ABHD17B	0.297924424868711	4.2694247589842E-07	3.36741252408257E-06	FALSE	FALSE
MED8	-0.501680631941771	1.52335598061587E-15	1.200911E-14	FALSE	FALSE			FAM83H	1.02017785149486	4.2767677736671E-07	3.37151502558045E-06	FALSE	FALSE
[truncated: 13,746 more rows]

## Sheet: Table S5
Table S5: Area under the ROC curve of regulon activities in samples from Subtype 1 vs other tumors
	Subtype 1 AUC
HESX1	0.671598317074298
SOX2	0.813329326367376
LHX3	0.741203939155763
LHX4	0.489620417032687
GATA2	0.288524665957742
PROP1	0.84493041749503
POU1F1	0.656433492070831
TBX19	0.310555273013084
PITX1	0.591451292246521
PITX2	0.272365805168986
NR5A1	0.731725923528596
NEUROD1	0.318738730408248
FOXO1	0.611193305284572
CEBPD	0.823893846224976
SOX4	0.149960700910814
GATA3	0.471288547783069
RXRG	0.483124508761385
DACH1	0.109112765268852
ZBTB20	0.36839428545009
NKX2-2	0.979934347403948

## Sheet: Table S6
Table S6: Meta data of samples from scRNAseq cohort
sample_id	source	TF	transcriptomic_subtype
P8_A	asuzu	PIT1	Subtype 2
P2_L	lyu	PIT1	Subtype 3
P3_L	lyu	PIT1	Subtype 1
P1_Y	yan	PIT1	Subtype 3
P2_Y	yan	PIT1	Subtype 1
P22_Y	yan	PIT1	Subtype 2
P3_Y	yan	PIT1	Subtype 2
P6_Y	yan	PIT1	Subtype 2
P7_Y	yan	PIT1	Subtype 2
P8_Y	yan	PIT1	Subtype 2
P5_Z	zhang	PIT1	Subtype 2
P6_Z	zhang	PIT1	Subtype 3
P7_Z	zhang	PIT1	Subtype 2
P8_Z	zhang	PIT1	Subtype 3
P9_Z	zhang	PIT1	Subtype 2
P1_YZ	yzhang	PIT1	Subtype 2
P2_YZ	yzhang	PIT1	Subtype 2
P3_YZ	yzhang	PIT1	Subtype 3
P4_YZ	yzhang	PIT1	Subtype 3
P5_YZ	yzhang	PIT1	Subtype 2
P6_YZ	yzhang	PIT1	Subtype 1
P7_YZ	yzhang	PIT1	Subtype 2
P8_YZ	yzhang	PIT1	Subtype 2
P9_YZ	yzhang	PIT1	Subtype 3
P10_YZ	yzhang	PIT1	Subtype 3
APG_2A	asuzu	APG	na
APG_3A	asuzu	APG	na
APG_4A	asuzu	APG	na
APG_1Z	zhang	APG	na
APG_2Z	zhang	APG	na
APG_3Z	zhang	APG	na
APG_1Y	yan	APG	na
APG_25Y	yan	APG	na
APG_26Y	yan	APG	na
APG_8Y	yan	APG	na
P15_Y	yan	SF1	na
P19_Y	yan	SF1	na
P20_Y	yan	SF1	na
P15_Z	zhang	SF1	na
P16_Z	zhang	SF1	na

## Sheet: Table S7
Table S7: Calculated regulons of chosen transcription factors based on scRNAseq gonadotroph cells from gonadotroph PitNETs and somatotrhop cells from Subtype 1 sPitNETs
gonadotroph PitNETs					Subtype 1 sPitNETs
tf	gene	regulatory_score			tf	gene	regulatory_score
NR5A1	PDGFB	1			NR5A1	EPS8	1
NR5A1	CCNK	1			NR5A1	CKMT2	1
NR5A1	EPS8	1			NR5A1	RBMS3	1
NR5A1	ZNF257	1			NR5A1	SEZ6L	1
NR5A1	LUC7L	1			NR5A1	SAMD14	1
NR5A1	ZNF570	1			NR5A1	BAIAP3	1
NR5A1	ARID4B	1			NR5A1	DOCK7	0.99867876018711
NR5A1	PDCD6	1			NR5A1	PRKDC	0.998226210703052
NR5A1	EVC	1			NR5A1	FXYD5	0.996887214470348
NR5A1	KLF11	1			NR5A1	LRRCC1	0.978861805851763
NR5A1	SLC25A29	1			NR5A1	RAB4A	0.94541853411657
NR5A1	NUP54	1			NR5A1	ZNF750	0.902212097529463
NR5A1	ENO4	1			NR5A1	PDGFRB	0.899850157896761
NR5A1	ZNF816-ZNF321P	1			NR5A1	RSPO4	0.875935425081034
NR5A1	AIDA	1			NR5A1	SEC16B	0.814118468827603
NR5A1	ITPKA	1			NR5A1	SYT14	0.771298438870779
NR5A1	COG4	1			NR5A1	ZFAND5	0.760198089410281
NR5A1	ZNF141	1			NR5A1	GATA2	0.757333561913691
NR5A1	BAIAP3	1			NR5A1	TRIP11	0.752993999660662
NR5A1	CALCOCO2	1			NR5A1	VGF	-0.753984032420777
NR5A1	CCNL2	1			NR5A1	C18orf32	-0.77387234094408
NR5A1	SH3YL1	1			NR5A1	RAP1B	-0.791591267206096
NR5A1	CCNYL1	1			NR5A1	SERPINI1	-0.794462057460832
NR5A1	CCSER2	0.997602611682292			NR5A1	LDHB	-0.801369164162858
NR5A1	SOWAHC	0.99733492166602			NR5A1	PDCD5	-0.81219497940871
NR5A1	TRIP10	0.996735819653042			NR5A1	WDR83OS	-0.840046262117459
NR5A1	PCNP	0.993627238070111			NR5A1	MAP2K2	-0.846287722958789
NR5A1	AZI2	0.991616998535994			NR5A1	METRNL	-0.86345152768679
NR5A1	SAMD14	0.989174744703578			NR5A1	CCDC184	-0.903047513577365
NR5A1	GGNBP2	0.984831399657661			NR5A1	ZNF141	-0.932781117146645
NR5A1	SH3BP5	0.972418747690459			NR5A1	UQCR10	-0.956520407071857
NR5A1	FOXN4	0.967786161051179			NR5A1	PDCD6	-0.967951233736226
NR5A1	PHF13	0.953639854749383			NR5A1	CKAP2L	-1
NR5A1	EIF4EBP3	0.952864445716418
NR5A1	NT5DC2	0.950944194959419
NR5A1	CDCA7L	0.946147090334202
NR5A1	MANBA	0.937334082103744
NR5A1	SPRTN	0.935698184427458
NR5A1	BEND6	0.935168942680856
NR5A1	C17orf75	0.928631717077685
NR5A1	POU5F2	0.921310213578705
NR5A1	ALKBH5	0.919089916077931
NR5A1	SOD2	0.915162332894313
NR5A1	GRIN2C	0.913559747219687
NR5A1	MTFR1	0.913445748224469
NR5A1	GTF3C2	0.899649920518962
NR5A1	LRRC24	0.874182005185456
NR5A1	TPRN	0.873889650704566
NR5A1	NDUFV2	0.872007133348562
NR5A1	CORO1C	0.866416114020413
NR5A1	ETF1	0.864969626184119
NR5A1	ORAI1	0.858777467052165
NR5A1	MCTP1	0.856791931607624
NR5A1	FAM131C	0.852473651628348
NR5A1	ABHD14A-ACY1	0.848112626851464
NR5A1	CTXN1	0.844913390280326
NR5A1	HS6ST1	0.843156344415909
NR5A1	PLGLB1	0.842004120186473
NR5A1	CAMK2N2	0.840882095312435
NR5A1	EIF3B	0.831689319805345
NR5A1	PRPF39	0.829027201121588
NR5A1	ZCCHC14	0.827260025101005
NR5A1	PGM2	0.82526773300322
NR5A1	RILP	0.82065821953312
NR5A1	SV2B	0.819959933556398
NR5A1	SCAMP1	0.813122564820511
NR5A1	SECISBP2L	0.811640823116041
NR5A1	PCDHB16	0.806150510483186
NR5A1	PCBD2	0.80275360171301
NR5A1	HPF1	0.799858471360138
NR5A1	WIPF2	0.796380497099374
NR5A1	PNMA6A	0.783290059392616
NR5A1	BRF1	0.781298672606855
NR5A1	POC1B	0.776252669220633
NR5A1	RALB	0.776155150776349
NR5A1	UBE2A	0.768112102090421
NR5A1	PUDP	0.76759670178209
NR5A1	SMURF1	0.765018686513304
NR5A1	CCDC17	0.762466431696553
NR5A1	RAP1B	0.752463079584611
NR5A1	TRIM73	0.751027717899768
NR5A1	C18orf32	-0.77183344312673
NR5A1	NTRK3	-0.774444777933903
NR5A1	EPHA4	-0.778859816802982
NR5A1	PRDM6	-0.795931213242158
NR5A1	FAM20A	-0.797350993958592
NR5A1	ALPL	-0.812321173037654
NR5A1	RAB25	-0.815417190507525
NR5A1	TAS2R43	-0.821439609709085
NR5A1	GH1	-0.8395838468981
NR5A1	KRTAP5-10	-0.849289903091295
NR5A1	DDX43	-0.857976059345434
NR5A1	TUBB1	-0.865453785139957
NR5A1	CASR	-0.876587017500904
NR5A1	ABCC3	-0.879518207693615
NR5A1	LRIG1	-0.890148628493386
NR5A1	UNC5A	-0.933974453307754
NR5A1	CEP290	-0.947790070303483
NR5A1	PPFIBP2	-0.948624039688001
NR5A1	CALN1	-0.955299719621348
NR5A1	SRP14	-0.991389510342798
NR5A1	UQCR10	-1
NR5A1	MFSD6L	-1
NR5A1	RPN1	-1
NR5A1	ZNF750	-1
NR5A1	SMPDL3B	-1
NR5A1	ZNF366	-1
NR5A1	NUAK1	-1
NR5A1	GLP1R	-1
NR5A1	CLEC19A	-1

## Sheet: Table S8
Table S8: Differentially expressed genes between tumor cells of each subtype of somatotroph PitNETs and normal somatotrophs of APG
	no_group	Subtype 1 baseMean	Subtype 1 log2FoldChange	Subtype 1 lfcSE	Subtype 1 stat	Subtype 1 pvalue	Subtype 1 padj	Subtype 2 baseMean	Subtype 2 log2FoldChange	Subtype 2 lfcSE	Subtype 2 stat	Subtype 2 pvalue	Subtype 2 padj	Subtype 3 baseMean	Subtype 3 log2FoldChange	Subtype 3 lfcSE	Subtype 3 stat	Subtype 3 pvalue	Subtype 3 padj
NAXD	3	274.05037649815	-6.94960908776088	1.70702300472552	-4.0711865443655	4.68E-05	0.00273323585066059	274.05037649815	-5.11250423846643	1.03104551046472	-4.95856311537797	7.10E-07	3.09E-05	274.05037649815	-5.72366095968454	1.253378721213	-4.56658539259808	4.96E-06	0.000158718451353812
EEF1AKMT1	3	166.636508306943	-4.44597723155654	1.236263105322	-3.59630341827481	0.000322771296144255	0.00824357146097378	166.636508306943	-3.8239102544767	0.784032242566399	-4.87723596922465	1.08E-06	4.27E-05	166.636508306943	-3.58047539868182	0.917880585859747	-3.90080741856863	9.59E-05	0.00170409808795228
LTB4R2	3	14.1225466453758	-4.11171744160377	0.956993491057159	-4.29649467841384	1.74E-05	0.00176697081305919	14.1225466453758	-3.28099858282557	0.66230669847088	-4.95389611852133	7.27E-07	3.15E-05	14.1225466453758	-3.86683945328006	0.717092927977689	-5.39238263607637	6.95E-08	5.21E-06
CFAP61	3	77.326590867259	-4.34158942296593	1.25418188979008	-3.46169041213999	0.000536794248260231	0.0116791112319225	77.326590867259	-3.64574223011418	0.803774038907923	-4.53578002477861	5.74E-06	0.000178012486207409	77.326590867259	-3.59494986860048	0.9337941240788	-3.84983132352321	0.000118199196020028	0.00202260861528509
PMEPA1	3	429.214830045192	-3.71253079980946	0.868595339148308	-4.27417766649513	1.92E-05	0.00181835009819141	429.214830045192	-2.24811570634075	0.523608523875494	-4.29350479190311	1.76E-05	0.000470381373096794	429.214830045192	-2.76154450837014	0.644253484263648	-4.28642541456561	1.82E-05	0.000436462400930045
IER3IP1	3	1764.59486883146	-8.44876028943889	1.95131341024103	-4.32978128736135	1.49E-05	0.00171177422522467	1764.59486883146	-7.40641205387641	1.17898435170434	-6.28202744435897	3.34E-10	8.03E-08	1764.59486883146	-7.55170294106444	1.44026493642654	-5.24327347703198	1.58E-07	1.01E-05
PCNX4	3	860.476418496299	-8.76476491041096	1.93603465265953	-4.52717357014803	5.98E-06	0.00120761133647906	860.476418496299	-7.29457536369843	1.1650357331696	-6.26124603393302	3.82E-10	8.46E-08	860.476418496299	-7.65267475981968	1.42537275311332	-5.3688936757803	7.92E-08	5.71E-06
CASP8AP2	3	246.263944818881	-6.33606617800851	1.63452234659002	-3.8764022965039	0.000106012350789953	0.00403342045629139	246.263944818881	-5.38124213360754	0.998323638050303	-5.39027819086499	7.03E-08	5.01E-06	246.263944818881	-5.2543881387349	1.20671246729056	-4.35430003514641	1.33E-05	0.000342066752262609
ATP5F1E	3	24100.0278641453	-11.9008726741783	2.36251080560824	-5.03738338293625	4.72E-07	0.000343993789253266	24100.0278641453	-11.4158242156157	1.42908240188418	-7.98821971396781	1.37E-15	1.94E-11	24100.0278641453	-10.9954851327397	1.74627964753083	-6.29652023276273	3.04E-10	5.53E-08
PPM1A	3	668.454119758202	-0.984879835198681	0.276322247247639	-3.56424372271421	0.000364906779152336	0.00891286417015996	668.454119758202	-0.580647640307528	0.174529462175782	-3.3269319292505	0.00087807820280427	0.0116216232724095	668.454119758202	-1.06626059841078	0.208366369558758	-5.11723941185287	3.10E-07	1.74E-05
PRELID3B	3	745.672281554284	-7.29943984523065	1.84837333215589	-3.94911553756123	7.84E-05	0.00355765048133795	745.672281554284	-6.5216023810008	1.12137217195843	-5.81573410156155	6.04E-09	7.85E-07	745.672281554284	-6.33715149138443	1.36547433171992	-4.64098910112963	3.47E-06	0.000118002529846105
PCNX1	3	400.781930501112	-7.34404994371128	1.78968347588733	-4.10354682415005	4.07E-05	0.00252675352923156	400.781930501112	-6.05394670631762	1.08260184912029	-5.59203433029141	2.24E-08	2.07E-06	400.781930501112	-6.17155785012805	1.31840060305849	-4.68109452909151	2.85E-06	0.000100262175485898
MRPL57	3	3282.48307278678	-9.18052403623914	1.98939634141763	-4.61472852096288	3.94E-06	0.0010942510392465	3282.48307278678	-8.00012617856775	1.19968405439907	-6.66852755876221	2.58E-11	1.22E-08	3282.48307278678	-7.94321884326896	1.46554652485452	-5.41997044007692	5.96E-08	4.63E-06
RTL6	3	175.507433501793	-6.03870165723456	1.38511487245322	-4.35971180248698	1.30E-05	0.00157677776816465	175.507433501793	-4.521604306951	0.847808037832025	-5.33328784958613	9.65E-08	6.05E-06	175.507433501793	-4.16914398555862	1.01397795879445	-4.11167121474263	3.93E-05	0.000812656450506116
ATP5F1C	3	1539.3964420327	-8.15823894281531	1.95229324274098	-4.17879792041964	2.93E-05	0.00213140293130474	1539.3964420327	-7.67623350110244	1.18344174781174	-6.48636362144253	8.79E-11	3.20E-08	1539.3964420327	-8.13513995948634	1.44776119357486	-5.61911729336989	1.92E-08	1.94E-06
SHISAL1	3	69.7912530920631	-5.45846796702869	1.60909043764149	-3.39226922200183	0.000693162959618836	0.0137727601546073	69.7912530920631	-5.27472793000382	1.00493049736161	-5.24884849634113	1.53E-07	8.93E-06	69.7912530920631	-3.7811763436594	1.18858344126973	-3.18124602141528	0.00146643039956811	0.0157669077701333
SHLD1	3	92.9089222186	-3.80331929311593	1.30949028260267	-2.90442727498265	0.00367925668727506	0.0464062166321241	92.9089222186	-3.27919610653314	0.832058595874632	-3.94106391399774	8.11E-05	0.00173699434711623	92.9089222186	-3.93915973294178	0.981904989765121	-4.01175243430025	6.03E-05	0.0011671663796712
BORCS5	3	163.678472021874	-4.99459738023732	1.35115470001326	-3.69653998923167	0.000218557845929723	0.00642634311736888	163.678472021874	-4.15180467762135	0.839861036578974	-4.94344242296677	7.68E-07	3.30E-05	163.678472021874	-4.13368244414862	1.00127112380974	-4.128434692514	3.65E-05	0.000763979540413373
MISP3	3	46.3555733022781	-4.74445764308929	1.35545942946078	-3.50025794942213	0.00046480814525378	0.0104839218299994	46.3555733022781	-4.75048499873508	0.91141053917522	-5.21223399834066	1.87E-07	1.05E-05	46.3555733022781	-5.70662272462822	1.037381621249	-5.50098691526602	3.78E-08	3.13E-06
ADGRL1	3	260.16839532749	-6.74070753996384	1.7170045309293	-3.92585308806118	8.64E-05	0.00370659558861704	260.16839532749	-5.99362948597274	1.04595223504984	-5.73030898077975	1.00E-08	1.16E-06	260.16839532749	-5.9500319650355	1.26981285501118	-4.6857550241001	2.79E-06	9.92E-05
SUSD6	3	107.741808756968	-5.64641822920376	1.3789718948683	-4.09465794786415	4.23E-05	0.00258877003716054	107.741808756968	-4.08246561094219	0.848313091478503	-4.81245150163481	1.49E-06	5.65E-05	107.741808756968	-4.47605702260866	1.01419495973807	-4.41340886151187	1.02E-05	0.000276162415764444
ITIH5	3	17.2655215064759	-4.9519929952659	1.4538753681834	-3.40606430484709	0.00065906653655157	0.013422842756197	17.2655215064759	-3.0309093452488	0.905026128861054	-3.34897440923954	0.000811112870824019	0.0109292062204662	17.2655215064759	-4.49424894083334	1.08117384580869	-4.15682358415889	3.23E-05	0.000691232535196503
MINDY3	3	196.988762678636	-6.11423332980867	1.6088904078631	-3.80027955908413	0.000144532941694409	0.00486284634722101	196.988762678636	-4.68652668729208	0.98176935705196	-4.77355160214483	1.81E-06	6.66E-05	196.988762678636	-4.5129003931748	1.18263998123272	-3.81595452951861	0.000135657486385751	0.0022608138255488
NUP58	3	563.227915528306	-7.58765251160189	1.814050926443	-4.18271196304272	2.88E-05	0.00211070663836334	563.227915528306	-6.24919018701398	1.09578858062837	-5.70291596160862	1.18E-08	1.30E-06	563.227915528306	-6.34289768768898	1.33562087815183	-4.74902555915866	2.04E-06	7.88E-05
ANKRD36B	3	152.747666649252	-4.97432875239093	1.44799303409579	-3.43532643822225	0.00059184043637237	0.0124945094562819	152.747666649252	-4.5305498201779	0.895804172239126	-5.05752257086889	4.25E-07	2.05E-05	152.747666649252	-5.0578402123583	1.07905920880801	-4.68726847523546	2.77E-06	9.87E-05
MMP24OS	3	1275.06007415187	-8.41239296344201	1.85926121766816	-4.52458905908479	6.05E-06	0.00120761133647906	1275.06007415187	-7.02361247310191	1.12079348269093	-6.26664285755731	3.69E-10	8.43E-08	1275.06007415187	-7.18457636025351	1.3681357802298	-5.25136208267776	1.51E-07	9.73E-06
PCDHB15	3	28.5981247734668	-2.67772225940365	0.775938475308152	-3.45094662091635	0.000558624042712384	0.0119573174150291	28.5981247734668	-1.44002821989416	0.509185001994558	-2.8281041551761	0.00468245693893925	0.0392512283320307	28.5981247734668	-2.83103844959222	0.594837108761428	-4.75935076661074	1.94E-06	7.56E-05
CFAP47	3	146.316438798068	-5.97904184974425	1.68999994962276	-3.53789469110865	0.000403330884846165	0.00951572303958183	146.316438798068	-4.54104643389441	1.029810739386	-4.40959320020481	1.04E-05	0.000296970388894084	146.316438798068	-4.96183248762963	1.24655519633208	-3.98043544500039	6.88E-05	0.00129731357334458
KIZ	3	539.16705453397	-6.84549731929198	1.78861610986325	-3.82725912035721	0.000129578086937728	0.00457914908439036	539.16705453397	-6.08607043947596	1.08695730802327	-5.59918075397463	2.15E-08	2.04E-06	539.16705453397	-6.53058722910494	1.32519679061184	-4.92801316405979	8.31E-07	3.79E-05
ACKR1	3	31.9178049661655	-4.0753815718568	1.40891499011101	-2.89256740148367	0.0038210718614877	0.0476738956844533	31.9178049661655	-4.30854115062597	0.936783587799452	-4.59929188207378	4.24E-06	0.00013688383093399	31.9178049661655	-4.94838720030393	1.07573311441247	-4.60001382685571	4.22E-06	0.000138180953130184
MFSD4A	3	92.6165749082409	-4.43021239466222	1.28805281033862	-3.43946487217208	0.000582865421041007	0.0123805264049032	92.6165749082409	-3.4468234426142	0.820004591529498	-4.20341968596185	2.63E-05	0.000655897910367565	92.6165749082409	-3.20293017973021	0.951945728871001	-3.36461426590868	0.000766507376969438	0.00922733522800093
KYAT3	3	186.115006026791	-5.76729628396281	1.33364676814889	-4.32445563675593	1.53E-05	0.00171177422522467	186.115006026791	-4.47696166297509	0.825227589647376	-5.42512358910361	5.79E-08	4.34E-06	186.115006026791	-4.62226822142724	0.980865213447935	-4.71243975018653	2.45E-06	9.04E-05
UTP11	3	340.230500229137	-6.81562790460125	1.72042158511624	-3.96160334395059	7.44E-05	0.00347148948367919	340.230500229137	-5.63721633195194	1.04466327732226	-5.39620416867872	6.81E-08	4.87E-06	340.230500229137	-5.12830954940666	1.26571384700266	-4.051713237989	5.08E-05	0.00101714781833548
RTRAF	3	2049.58881810097	-8.70518028940497	1.94998137607962	-4.46423765692905	8.04E-06	0.00125796334679356	2049.58881810097	-7.6208113005614	1.17760352599301	-6.47145761060384	9.71E-11	3.44E-08	2049.58881810097	-7.89184472496805	1.43931023536398	-5.48307413583584	4.18E-08	3.35E-06
ARMH4	3	148.515344337693	-4.91972296732268	1.40908088857745	-3.49144112818778	0.000480422328327357	0.0106967344453466	148.515344337693	-4.13042767293293	0.874010816307134	-4.72583130078961	2.29E-06	8.08E-05	148.515344337693	-4.72504430057443	1.04863850507025	-4.50588479988908	6.61E-06	0.00020099840927128
MRLN	3	459.07444137856	-7.26398034323748	1.80090015352948	-4.03352752733194	5.49E-05	0.00300768206866889	459.07444137856	-5.57283863628058	1.09062499413467	-5.10976611232186	3.23E-07	1.64E-05	459.07444137856	-5.35695157413826	1.31579414948806	-4.07126872864004	4.68E-05	0.000950496082658802
ATP5PF	3	4140.7073875896	-9.73175081487558	2.06577569857515	-4.7109426360219	2.47E-06	0.000794139145489573	4140.7073875896	-8.66007774232075	1.24603253539742	-6.95012168326621	3.65E-12	2.87E-09	4140.7073875896	-8.73284651794017	1.52383827693313	-5.73082239115024	9.99E-09	1.13E-06
B3GLCT	3	42.2999610175488	-4.11584001744601	1.25707793844538	-3.27413272603927	0.00105986816504437	0.0194057131077075	42.2999610175488	-3.24158399864917	0.851311512693811	-3.80775303788833	0.000140235216452229	0.00273153021072076	42.2999610175488	-3.48476468284922	0.944303139020182	-3.69030297459886	0.000223987117295021	0.00342978857868129
RPS6KA5	3	496.622850712162	-1.59862209871441	0.373579179073783	-4.27920555604272	1.88E-05	0.00181835009819141	496.622850712162	-1.20340064156172	0.231514114064544	-5.19795800106696	2.01E-07	1.12E-05	496.622850712162	-1.11775873878129	0.279928312487861	-3.99301781533714	6.52E-05	0.00124115477037545
CBX6	3	1481.4931345543	-1.12058253237253	0.351371648882414	-3.18916604665373	0.00142683893784569	0.0240717129823386	1481.4931345543	-0.658039973054458	0.2131981683046	-3.08651794847648	0.00202515720000639	0.0219271391686619	1481.4931345543	-0.954727862560309	0.261291893531931	-3.65387478981868	0.000258312272285843	0.0037979427684435
FAM234A	3	272.908120369184	-6.30083790038093	1.63355502883098	-3.85713232133355	0.000114725064126469	0.00421226722581199	272.908120369184	-5.04275766101517	0.995436252786819	-5.06587704325363	4.07E-07	2.01E-05	272.908120369184	-4.52513350513387	1.20094006404207	-3.76799279216597	0.000164565453052102	0.0026512544904479
PIP4P1	3	379.475902458303	-6.71585511024426	1.71070559349399	-3.92578076308712	8.64E-05	0.00370659558861704	379.475902458303	-5.82308680017461	1.04147296584221	-5.59120302797841	2.26E-08	2.07E-06	379.475902458303	-6.29592275984182	1.26674773990089	-4.97014722152528	6.69E-07	3.21E-05
RBSN	3	107.052384959942	-4.92875270922867	1.31201387154222	-3.75663155408191	0.000172215758884756	0.00542125846617944	107.052384959942	-3.79244038144441	0.821491975113291	-4.61652760627564	3.90E-06	0.000126864343255501	107.052384959942	-3.81661529557764	0.969562971552455	-3.93642848124296	8.27E-05	0.00151080585471168
FAAP20	3	1069.10276515226	-8.35399252535957	1.85593300392719	-4.5012360401385	6.76E-06	0.00121191819656322	1069.10276515226	-7.0186639696811	1.1195585211469	-6.26913541106455	3.63E-10	8.43E-08	1069.10276515226	-6.78937967103004	1.36426444497306	-4.97658624473213	6.47E-07	3.13E-05
SPATA1	3	10.1883678405627	-5.09878265203851	1.2673103421471	-4.02331022044694	5.74E-05	0.00311158404655024	10.1883678405627	-3.18739252369413	0.828691469580908	-3.84629580573103	0.000119916978637941	0.00239458851497784	10.1883678405627	-2.93914138870193	0.915134050347499	-3.21170585619218	0.00131949398706248	0.0144800122754161
PCNX2	3	260.522460429628	-6.56786384141699	1.71952763285834	-3.81957446679665	0.000133682097751361	0.00464382017114029	260.522460429628	-5.38426936501119	1.04512434862401	-5.15179784309875	2.58E-07	1.37E-05	260.522460429628	-5.06905124971766	1.26621534843102	-4.00330896004282	6.25E-05	0.00119738514818363
MAP3K21	3	38.0482480808096	-4.35661670714568	1.32489798924113	-3.2882657702885	0.00100806627834604	0.0186391320277895	38.0482480808096	-3.60687946904455	0.846563101091563	-4.26061502609058	2.04E-05	0.00053121106231964	38.0482480808096	-4.3701870484252	0.993560464313121	-4.39851141968138	1.09E-05	0.000292147574471988
NBPF19	3	19.515159065008	-3.66132350699505	1.21589404136899	-3.01121922011619	0.00260200923529035	0.0364729007080324	19.515159065008	-2.31552020532165	0.807414572948286	-2.86782067465849	0.00413309721727917	0.036160406697348	19.515159065008	-3.23847389426319	0.915698761359466	-3.53661491193379	0.00040529014413886	0.0054412357649281
AZIN2	3	35.0686167303501	-2.55125289032189	0.842963231019942	-3.02652926775348	0.00247378870979407	0.0351740244783759	35.0686167303501	-1.97071778978768	0.574159303810869	-3.43235366336038	0.000598366702430513	0.00860227992591534	35.0686167303501	-2.1037716963868	0.630834767534686	-3.33490131593156	0.000853296752453913	0.010071961043774
TMEM240	3	69.0146073384012	-3.4421439771671	1.17234622677802	-2.93611554210158	0.00332350506525593	0.0430563345638254	69.0146073384012	-2.85179127947289	0.769954188899833	-3.70384539831875	0.000212355707086952	0.00385915659994557	69.0146073384012	-2.79434354720157	0.881827567022851	-3.16880947216879	0.00153064698432788	0.0163125390082065
MIGA1	3	486.305016432829	-6.91328944649924	1.7287704771022	-3.9989631579592	6.36E-05	0.00323926997567501	486.305016432829	-5.67170163119635	1.04824107204694	-5.4106844145317	6.28E-08	4.59E-06	486.305016432829	-5.77130826106706	1.27407274913942	-4.52981061322072	5.90E-06	0.000183206966815463
MINDY1	3	72.747195327948	-5.07229551796269	1.33929219594107	-3.78729565761307	0.000152295842124981	0.00495889607924648	72.747195327948	-3.87020010461813	0.834601171348675	-4.63718508609816	3.53E-06	0.000117032656279027	72.747195327948	-4.37168020450777	0.991746562703702	-4.40806186672297	1.04E-05	0.000281553564769061
NKAIN1	3	99.6007411490851	3.82713379785127	0.961799939895852	3.97913707321056	6.92E-05	0.00331556005087263	99.6007411490851	2.70459570055349	0.677211155454379	3.99372585458788	6.50E-05	0.00143835479259673	99.6007411490851	4.66551756808452	0.767904850664879	6.07564539284386	1.23E-09	1.87E-07
CLBA1	3	133.849226170942	-5.05752775628179	1.2810841280115	-3.94784982945038	7.89E-05	0.00355765048133795	133.849226170942	-3.96055890983108	0.800466977775336	-4.94781049036938	7.51E-07	3.23E-05	133.849226170942	-4.24851218169003	0.948602102213723	-4.47870837706918	7.51E-06	0.000222120011567544
NBDY	3	1512.76678913417	-7.94225745629786	1.9065455821425	-4.16578419665827	3.10E-05	0.00215935915315533	1512.76678913417	-7.39125111465391	1.15657002756219	-6.39066458451557	1.65E-10	5.20E-08	1512.76678913417	-7.34292194509077	1.41066299648193	-5.2052984755419	1.94E-07	1.19E-05
ADGRA3	3	108.162847891763	-5.98088361263507	1.38743738916635	-4.31074126972223	1.63E-05	0.00175590821909846	108.162847891763	-3.87898856788023	0.84839324468695	-4.57215871551588	4.83E-06	0.000153078921215047	108.162847891763	-4.04422165918164	1.00892466169123	-4.00844762026375	6.11E-05	0.00117460536770342
UNKL	3	145.915311782839	-1.09091962101304	0.356556521686395	-3.05959800105002	0.00221634262251107	0.0325149671389362	145.915311782839	-0.755619467369467	0.237199285505671	-3.18558913766796	0.00144459593896307	0.0170500811280612	145.915311782839	-0.909146133173446	0.274736025587047	-3.30916242684523	0.000935755331478006	0.0109008297999253
CPVL	3	785.740408959199	3.81544555106681	1.14879158023566	3.32126872855746	0.000896092128047563	0.0169303954724839	785.740408959199	2.72319564815078	0.708013620069773	3.84624754518482	0.000119940588757268	0.00239458851497784	785.740408959199	4.59793983727573	0.863177475101199	5.32676068352765	1.00E-07	6.85E-06
TUT7	3	267.972900726945	-5.96534999401356	1.6456084223236	-3.62501182729151	0.000288948227678765	0.00766598468414409	267.972900726945	-4.76170633849623	1.00465924950755	-4.73962325119712	2.14E-06	7.65E-05	267.972900726945	-4.91667684041425	1.21457063402697	-4.04807814602989	5.16E-05	0.00103170810445255
HNRNPL	3	588.212062352457	-1.01648668437633	0.326191243966282	-3.11622921577075	0.00183179827230293	0.0283764812898471	588.212062352457	-0.836910217111967	0.202527390336112	-4.13233101815532	3.59E-05	0.000861299759739976	588.212062352457	-0.703312339014929	0.244640527391879	-2.87488073424696	0.00404180139484268	0.0343994810081636
SOX2	3	12.7890645718883	-4.3491249265749	1.1700595692093	-3.71701154456087	0.000201593235011567	0.00608249392521829	12.7890645718883	-2.94431830046307	0.7622862832337	-3.86248364324878	0.000112240082423156	0.00227611325943954	12.7890645718883	-5.24059441643919	0.913818548693939	-5.73483042550321	9.76E-09	1.12E-06
SRGAP2B	3	59.6560472142304	-3.93049302620041	1.26588303852951	-3.10494169411275	0.00190316536550109	0.0291236874550548	59.6560472142304	-3.2485328236812	0.822456595722991	-3.94979241527699	7.82E-05	0.00169017427728728	59.6560472142304	-2.6310492890859	0.942798217993653	-2.79068122835973	0.00525972455129649	0.0419669486853709
UTP25	3	61.3033340538795	-3.93698984634406	1.0610659925189	-3.71040997836328	0.000206923869476589	0.00618939237231377	61.3033340538795	-2.98296557910368	0.694190017965443	-4.29704475994378	1.73E-05	0.000464688324325957	61.3033340538795	-2.57017698575175	0.785242044573044	-3.27310159143251	0.00106374236609764	0.012094079874011
SLC2A1	3	187.05821878006	-1.72401279755993	0.505158616889903	-3.41281478711402	0.000642956233006247	0.013290001299856	187.05821878006	-0.952486442636579	0.316328079800533	-3.01107142697287	0.00260327607349145	0.0263205694306286	187.05821878006	-1.20647471899956	0.380974621153489	-3.16681125726087	0.00154120313204339	0.0163674475677876
GLMP	3	269.257107188159	-5.87307848140061	1.42829959265664	-4.11193737756144	3.92E-05	0.00246489704662749	269.257107188159	-4.33852040402883	0.876843164360652	-4.94788644123405	7.50E-07	3.23E-05	269.257107188159	-4.60034817099867	1.05037994660621	-4.37969916111065	1.19E-05	0.000313002150575317
CIART	3	123.938294789963	-3.15437550854713	1.01320682815731	-3.11325922890185	0.0018503341626373	0.0285359441184455	123.938294789963	-3.26051090489774	0.668583859755908	-4.87674187361943	1.08E-06	4.27E-05	123.938294789963	-3.327642998863	0.760349576372472	-4.37646459242964	1.21E-05	0.000315486333044967
INTS11	3	315.558505776539	-6.564881383145	1.61198876664686	-4.07253544129888	4.65E-05	0.00273323585066059	315.558505776539	-5.5130996292017	0.98458505125011	-5.59941431387955	2.15E-08	2.04E-06	315.558505776539	-5.77156404593264	1.19074219897613	-4.84703074342656	1.25E-06	5.24E-05
CPTP	3	30.3684434802678	-3.85947762454055	0.950904998031376	-4.05874154887259	4.93E-05	0.00280032921367907	30.3684434802678	-3.59698770651421	0.659017728052272	-5.45810462056174	4.81E-08	3.73E-06	30.3684434802678	-3.52282610239009	0.713709975067709	-4.93593507930988	7.98E-07	3.66E-05
TRAPPC2B	3	501.153811629351	-6.08082009385616	1.6856749512501	-3.6073503313	0.000309339867088635	0.00804230455608241	501.153811629351	-5.69670955084933	1.03133278447672	-5.52363857388643	3.32E-08	2.84E-06	501.153811629351	-5.92577883679809	1.25142283172036	-4.73523311753211	2.19E-06	8.33E-05
ICE1	3	445.04681835659	-7.0327473390385	1.75006333473685	-4.01856732807673	5.86E-05	0.0031294721688491	445.04681835659	-5.99831997884047	1.06190824627641	-5.648623598012	1.62E-08	1.64E-06	445.04681835659	-6.26588905647932	1.2928767932694	-4.84647035904657	1.26E-06	5.24E-05
CARD19	3	265.45203345427	-6.05970264089234	1.54905407679063	-3.91187288532042	9.16E-05	0.00381213149553571	265.45203345427	-5.5789410424128	0.956397835191624	-5.83328489163194	5.43E-09	7.34E-07	265.45203345427	-6.2336293568227	1.15415373573235	-5.40103901571417	6.63E-08	4.99E-06
VPS26C	3	128.752741930026	-5.15502023674457	1.38896412909325	-3.71141351224807	0.000206105090313156	0.0061782454453396	128.752741930026	-4.19579857269565	0.861653600857625	-4.8694725682333	1.12E-06	4.40E-05	128.752741930026	-4.29456838899734	1.02871354852084	-4.17469799554247	2.98E-05	0.000647376962207317
SNU13	3	3593.58437733876	-10.4655865114519	2.08615334954211	-5.01669089367231	5.26E-07	0.000346680317623723	3593.58437733876	-8.87799313533965	1.25230348067548	-7.08933039980926	1.35E-12	1.47E-09	3593.58437733876	-8.64119514873853	1.53087434538052	-5.64461425251112	1.66E-08	1.72E-06
MRNIP	3	460.493883334519	-6.33512303256555	1.69554598747487	-3.73633217816774	0.000186723968786558	0.00573379211468966	460.493883334519	-5.59625701292163	1.03411474060425	-5.41164030758488	6.25E-08	4.59E-06	460.493883334519	-6.15275873158383	1.25781802351964	-4.89161279019291	1.00E-06	4.34E-05
PTPRO	3	15.4843231419822	-7.76187098978849	2.230085025686	-3.48052693076169	0.000500428511966669	0.0110709815690518	15.4843231419822	-3.38719986104019	1.1660321364088	-2.90489408934495	0.00367377390030358	0.0334892251040535	15.4843231419822	-7.37590832843498	1.55533752444745	-4.74232005111261	2.11E-06	8.08E-05
HS6ST3	3	71.3208144463497	-5.11241958759105	1.13382567089054	-4.50899968032617	6.51E-06	0.00120933233251218	71.3208144463497	-2.45837921584167	0.715239344719126	-3.43714203363221	0.000587887233863451	0.0084774176398926	71.3208144463497	-2.59006306395504	0.824565881926469	-3.14112325130863	0.00168301189114701	0.0175533967489879
PRADC1	3	508.017531617798	1.85632529902728	0.553752171701126	3.35226730276227	0.000801525898235838	0.0154600726527411	508.017531617798	1.17716258263246	0.342016767430489	3.44182711121525	0.000577799408928356	0.0083659924632885	508.017531617798	1.26395377955986	0.415404679004663	3.04270472491638	0.00234462271450435	0.0225791772179746
PRDM2	3	604.741306346311	-1.22199816059428	0.396310795180789	-3.08343394995542	0.00204626528145347	0.0306779175526875	604.741306346311	-0.666396458511922	0.244470611440298	-2.72587553401961	0.00641311767038867	0.0493249826249373	604.741306346311	-0.823265257994936	0.296323492934028	-2.77826523251137	0.00546499889510465	0.0432739088160721
JRK	3	87.2620899249128	-4.40715306776178	1.25349307853239	-3.51589740959858	0.000438270299172045	0.0101133842654909	87.2620899249128	-3.59142551759321	0.793252957469862	-4.52746565111881	5.97E-06	0.000182760450410092	87.2620899249128	-3.79637421479113	0.932487118640038	-4.0712350218069	4.68E-05	0.000950496082658802
WASHC5	3	208.196669977537	-6.0217568989282	1.59957166728602	-3.76460587673777	0.00016681197786357	0.0053107565090404	208.196669977537	-4.88852794263665	0.978972536119698	-4.99352919747172	5.93E-07	2.64E-05	208.196669977537	-4.74261047192262	1.17935268024642	-4.02136744280063	5.79E-05	0.00112649178607491
ATP5PB	3	1090.17410686689	-8.09101231470435	1.85635856899789	-4.35853958918728	1.31E-05	0.00157677776816465	1090.17410686689	-7.06693090064398	1.12296807557203	-6.29308263909829	3.11E-10	7.74E-08	1090.17410686689	-7.1646465817361	1.36997409002271	-5.22976794518597	1.70E-07	1.08E-05
SELENOF	3	1517.49774968171	-9.37791500671784	1.99677868235976	-4.69652199793878	2.65E-06	0.000832918983106827	1517.49774968171	-7.82712843501723	1.19997166871184	-6.52276102769957	6.90E-11	2.57E-08	1517.49774968171	-8.15058585012265	1.46872481134637	-5.54943021807541	2.87E-08	2.57E-06
SELENOT	3	1352.52416440226	-8.44097355524651	1.95911437351937	-4.30856598743803	1.64E-05	0.00175590821909846	1352.52416440226	-7.4662214903326	1.1838148825845	-6.3069163939149	2.85E-10	7.47E-08	1352.52416440226	-7.9081564133502	1.44847768881757	-5.45963287829847	4.77E-08	3.80E-06
ERO1B	3	326.628742132833	-7.52268792673404	1.71171638555871	-4.39482147288005	1.11E-05	0.00146224109213404	326.628742132833	-6.29975447577544	1.03717382464975	-6.07396207468196	1.25E-09	2.18E-07	326.628742132833	-6.38059786467606	1.26048738724612	-5.0620084970594	4.15E-07	2.17E-05
GALNT5	3	211.381790871309	6.28938967733318	1.3810563587617	4.55404273506438	5.26E-06	0.00119202622025732	211.381790871309	4.54813929210456	0.928108632038587	4.90043852098929	9.56E-07	3.93E-05	211.381790871309	4.14650672525808	1.06775841033578	3.88337538259625	0.000103016340232233	0.00180701189259684
CABLES1	3	20.9094179137733	-3.25374039642334	1.00546647859144	-3.23605059512428	0.00121195900257343	0.0212730294380728	20.9094179137733	-2.61521464817439	0.675913694950123	-3.86915469787512	0.000109213334301625	0.00222428019213439	20.9094179137733	-3.7883292976741	0.810426930730145	-4.67448594564972	2.95E-06	0.000102593050456411
CCDC188	3	54.0749028220883	-5.07914809478226	1.31462268880152	-3.86357860551811	0.000111737914248774	0.004159834339869	54.0749028220883	-4.0394988718977	0.886594622946268	-4.55619599685133	5.21E-06	0.000163714447389705	54.0749028220883	-2.99367298322055	0.964558942932315	-3.10367034089136	0.001911361711497	0.0194266186301413
ARMH3	3	129.819842272178	-5.13034097672878	1.30823880625388	-3.92156306035547	8.80E-05	0.00373737853616941	129.819842272178	-4.13194006266371	0.816019171306339	-5.06353307367646	4.12E-07	2.01E-05	129.819842272178	-4.21402898700077	0.968296271182013	-4.35200373317212	1.35E-05	0.000345086134973388
UFD1	3	474.527379545381	-7.34001667327696	1.69238375283251	-4.33708764988562	1.44E-05	0.00168030334868012	474.527379545381	-5.76269959418973	1.023326894409	-5.63133796802815	1.79E-08	1.76E-06	474.527379545381	-6.17196515429714	1.2436117098967	-4.96293586268161	6.94E-07	3.30E-05
THTPA	3	106.94542846532	-3.58353643457556	1.06227264839921	-3.3734620202975	0.000742292859048423	0.014438221636182	106.94542846532	-2.5028708245029	0.65320118376354	-3.83169976833499	0.00012726098079842	0.00250545055946889	106.94542846532	-2.20752952790463	0.781361661680661	-2.82523399363666	0.00472460992860898	0.0385296137635188
LRRC75A	3	273.901249865867	-5.74939427303506	1.61810235526992	-3.5531709439209	0.000380617043947019	0.00913546870298486	273.901249865867	-5.21202828747743	0.996421274589366	-5.23074769717794	1.69E-07	9.65E-06	273.901249865867	-5.30219451797259	1.20054601935298	-4.41648585935103	1.00E-05	0.000273733831208938
NIPSNAP2	3	593.286084852405	-6.60059776603072	1.69778895758148	-3.88776104153331	0.000101173155433394	0.00392588220747799	593.286084852405	-5.77957763638361	1.03387797878519	-5.59019319008483	2.27E-08	2.07E-06	593.286084852405	-6.04998449339411	1.25650420383928	-4.81493374626861	1.47E-06	5.96E-05
DRC3	3	256.145279904477	-6.15021927392261	1.56096227617709	-3.94001787729615	8.15E-05	0.00363053741287887	256.145279904477	-5.01020773972453	0.95559124233431	-5.24304484780086	1.58E-07	9.14E-06	256.145279904477	-5.33316436453125	1.1526544816775	-4.62685431697598	3.71E-06	0.000124941859068559
MTERF4	3	349.058231132149	-6.11706724621625	1.60762222352095	-3.80504023689028	0.00014178114087239	0.0047890902925408	349.058231132149	-5.54413031369982	0.986838793604895	-5.61807090441516	1.93E-08	1.87E-06	349.058231132149	-5.2524440195156	1.18956642106446	-4.41542727375873	1.01E-05	0.000274582152953301
STUM	3	75.3875924644481	-5.91889417758544	1.56396707400345	-3.78453886655954	0.000153993841521214	0.00498285212903572	75.3875924644481	-4.62707589725915	0.959213595928331	-4.82382226117328	1.41E-06	5.37E-05	75.3875924644481	-7.52268059598586	1.18882906767112	-6.32780674745996	2.49E-10	4.59E-08
PPIAL4G	3	5.01300996822754	-3.46532655871574	1.19896713698856	-2.89025983432672	0.00384923525395561	0.0478099184143778	5.01300996822754	-3.33054862560592	0.866457124290644	-3.84387009147463	0.000121109132792831	0.00241172004995932	5.01300996822754	-3.06340857866081	0.921586683134624	-3.32405907628909	0.000887174003229038	0.0103828153824579
NCBP3	3	276.319428172929	-6.27784398305064	1.64636073104835	-3.81316431123396	0.000137198832858357	0.00472353049749438	276.319428172929	-5.06626829044366	1.0029592307448	-5.05132026820419	4.39E-07	2.11E-05	276.319428172929	-5.04021490172462	1.21342682530941	-4.15370321192579	3.27E-05	0.000698754465170434
CNOT9	3	293.83150931834	-6.30047809008985	1.67983762890784	-3.7506470754475	0.000176378811596022	0.00550150937340836	293.83150931834	-5.44672958963647	1.02493057417001	-5.31424247349363	1.07E-07	6.52E-06	293.83150931834	-5.39780085506864	1.241703186679	-4.34709430802488	1.38E-05	0.000349942868300106
KLHL21	3	214.20766041952	-1.72296018838163	0.472232224586878	-3.64854429383534	0.000263730437600727	0.00720395035568535	214.20766041952	-0.970301328638685	0.297010818777358	-3.26688883803264	0.00108736367778296	0.0136040424824126	214.20766041952	-1.2091020289235	0.355388482915914	-3.40219812134309	0.000668461593632002	0.00824363385501876
PHF13	3	155.901122192043	-2.62004457871846	0.511393618554234	-5.12334234073083	3.00E-07	0.00030516890324126	155.901122192043	-1.8611109253699	0.319972727910541	-5.81646735183706	6.01E-09	7.85E-07	155.901122192043	-2.06732432615319	0.384512172052914	-5.37648604234225	7.60E-08	5.56E-06
ERVK3-1	3	322.82982502735	-5.51619080131208	1.57169887809817	-3.50969952207826	0.000448613341522916	0.010251238774794	322.82982502735	-4.63360189183997	0.966298165557913	-4.7952092397533	1.63E-06	6.05E-05	322.82982502735	-4.84725771146974	1.16433937349077	-4.16309696453649	3.14E-05	0.000674412714528519
ZNF850	3	44.1489173594938	-1.85628836630232	0.511457081483113	-3.62941179916698	0.000284067769461152	0.00759469988275577	44.1489173594938	-1.26969016189316	0.350299919134705	-3.62458023121871	0.000289431162175962	0.00486676954192677	44.1489173594938	-1.47181580564617	0.401068569759791	-3.66973609158073	0.000242801004006822	0.00363697171580545
ETFBKMT	3	99.1541322730056	-4.29105833606263	1.17120458457628	-3.66379912832656	0.000248501696269715	0.00698073020616489	99.1541322730056	-3.63833940528404	0.749058703369905	-4.85721531425466	1.19E-06	4.62E-05	99.1541322730056	-3.90382040315758	0.873222948404857	-4.4705884222223	7.80E-06	0.000227076967996051
ATP23	3	46.8819071645554	-4.45004019703541	1.25720585408055	-3.53962732721279	0.000400692426897694	0.00948579388052335	46.8819071645554	-4.01969635453487	0.824920466067102	-4.87282898156135	1.10E-06	4.34E-05	46.8819071645554	-4.93287729287781	0.950776667912857	-5.18826077601006	2.12E-07	1.27E-05
MTREX	3	559.000593790127	-6.86170487641058	1.7579943866236	-3.90314379193732	9.50E-05	0.00383686115558693	559.000593790127	-5.82675618346343	1.06695466906792	-5.4611094101623	4.73E-08	3.69E-06	559.000593790127	-5.89816514332535	1.29778368273007	-4.54479835261738	5.50E-06	0.000172766867419523
GON7	3	374.216524233042	-6.19207893876994	1.68999336491425	-3.66396641982326	0.00024833935783979	0.00698073020616489	374.216524233042	-5.37479511384504	1.03167465681784	-5.20977720866321	1.89E-07	1.06E-05	374.216524233042	-5.86494554610662	1.25284364435305	-4.68130685943272	2.85E-06	0.000100262175485898
SINHCAF	3	532.196245113526	-7.83371059873284	1.92342901842382	-4.07278382705918	4.65E-05	0.00273323585066059	532.196245113526	-6.62360909822303	1.161207720989	-5.7040691157149	1.17E-08	1.30E-06	532.196245113526	-8.60686181179296	1.43387086176516	-6.00253624039584	1.94E-09	2.78E-07
CAPSL	3	342.136654791722	3.07740812875189	0.96233978592142	3.1978394469115	0.00138461346072018	0.0235282353589125	342.136654791722	2.14630442031147	0.573502938788269	3.74244711778864	0.000182236891373886	0.00341009513447911	342.136654791722	-5.75462516131119	0.726322970974292	-7.92295630357377	2.32E-15	8.36E-13
PRH1	3	436.570327940386	-6.67802806345439	1.70788343648675	-3.91011934467355	9.23E-05	0.0038177854929205	436.570327940386	-5.97765853493907	1.04072141741863	-5.74376431088146	9.26E-09	1.10E-06	436.570327940386	-6.3285173742915	1.26558147846546	-5.0004819776321	5.72E-07	2.85E-05
CRAMP1	3	84.2316608427886	-5.54338651201889	1.29496180907306	-4.28073358857347	1.86E-05	0.00181835009819141	84.2316608427886	-3.5236347256776	0.798001402800504	-4.41557460088637	1.01E-05	0.000290838748586119	84.2316608427886	-3.77161420597344	0.942854893768214	-4.00020642720514	6.33E-05	0.0012101290096915
SDHAF3	3	236.214398745745	-5.31335349595603	1.41532770218218	-3.7541507085347	0.000173930197108189	0.00544968167364551	236.214398745745	-4.70819118148472	0.877260193760509	-5.36692672820631	8.01E-08	5.36E-06	236.214398745745	-5.45527397958852	1.0553293095585	-5.16926226740611	2.35E-07	1.36E-05
UTP4	3	102.503672491639	-5.71229602923375	1.2423573877162	-4.59794909718735	4.27E-06	0.0010942510392465	102.503672491639	-4.08926456414979	0.768795873708168	-5.31905113437441	1.04E-07	6.40E-06	102.503672491639	-4.01003654137222	0.907414354968048	-4.41919010804433	9.91E-06	0.000271308923733433
NBPF11	3	55.0102275121987	-2.60629379210164	0.670395994671834	-3.8876929647789	0.000101201527046692	0.00392588220747799	55.0102275121987	-2.11163881083203	0.458092540518193	-4.60963369637793	4.03E-06	0.000130545620612648	55.0102275121987	-1.84929205262268	0.511226995289759	-3.6173599392468	0.000297623288157674	0.00424008191520208
PATJ	3	455.996970743366	-7.34488629918361	1.79077339039348	-4.10151632729464	4.10E-05	0.00252722210646836	455.996970743366	-6.35788395100663	1.08531916189262	-5.85807767359376	4.68E-09	6.44E-07	455.996970743366	-6.78890578798159	1.32424239844098	-5.12663376129182	2.95E-07	1.68E-05
KDF1	3	75.1519312092039	-4.55001972464242	1.33372154440649	-3.41152150066466	0.000646014063149093	0.0132948092942428	75.1519312092039	-3.76285929874703	0.854831804985382	-4.40187096081594	1.07E-05	0.000304865850037057	75.1519312092039	-9.39607447398543	1.05494881157063	-8.90666387878702	5.26E-19	2.57E-16
ELOA	3	217.501646518244	-5.81837297115007	1.38898927196546	-4.18892578120268	2.80E-05	0.00210359272873958	217.501646518244	-4.72117352437622	0.855335940379837	-5.51967163016632	3.40E-08	2.86E-06	217.501646518244	-4.45114815868954	1.02338285286193	-4.34944570963031	1.36E-05	0.000347483715480304
RUBCN	3	238.032475361379	-5.87158173036968	1.61800360439566	-3.62890522271907	0.000284625705066806	0.0075949545076497	238.032475361379	-5.15393487994492	0.991846225548172	-5.19630437379187	2.03E-07	1.12E-05	238.032475361379	-5.2531082042556	1.1986060912922	-4.38268105128043	1.17E-05	0.000309824761203983
SELENOS	3	1699.15141650007	-8.3286057264961	1.95056536107498	-4.26984190978666	1.96E-05	0.00181835009819141	1699.15141650007	-7.15853439623544	1.17734776448871	-6.08022082527518	1.20E-09	2.13E-07	1699.15141650007	-7.3895511844053	1.43890909139322	-5.1355233131861	2.81E-07	1.62E-05
ADGRL2	3	27.2505350711169	-5.93298369629719	1.87778831444108	-3.15955938732271	0.00158007894671356	0.0257441333329837	27.2505350711169	-4.26425272536948	1.151753428636	-3.70240072167143	0.000213568942099652	0.00387623528074593	27.2505350711169	-7.80275135425983	1.41635209888363	-5.50904775755264	3.61E-08	3.07E-06
ARFGEF3	3	858.950145158755	-9.07500489574734	2.00958764817695	-4.51585423705206	6.31E-06	0.00120761133647906	858.950145158755	-7.06844035087283	1.20252397913929	-5.87800366021151	4.15E-09	5.89E-07	858.950145158755	-8.8673751749004	1.48456179263188	-5.97305899889825	2.33E-09	3.27E-07
BABAM2	3	206.165638065051	-5.6975633601273	1.37582522270516	-4.14119705475722	3.45E-05	0.00228943945089509	206.165638065051	-4.56563065456099	0.849329890703001	-5.37556808554325	7.63E-08	5.15E-06	206.165638065051	-4.48477038975022	1.01453301969352	-4.42052678690046	9.85E-06	0.000270614701820592
DCAF1	3	154.134309355521	-5.52283172248968	1.41986789830965	-3.88967996886514	0.000100376506467987	0.00392173824876842	154.134309355521	-4.4214329658437	0.873621349324109	-5.06104042588292	4.17E-07	2.02E-05	154.134309355521	-4.49761087663436	1.04883866870379	-4.28818178699754	1.80E-05	0.000434343292480102
MLLT1	3	167.585474691745	-4.11112952599962	1.05186472934564	-3.90842036176756	9.29E-05	0.0038177854929205	167.585474691745	-3.19254488566663	0.653711679969338	-4.88372012232728	1.04E-06	4.17E-05	167.585474691745	-3.33297240004757	0.782567159849872	-4.25902410815063	2.05E-05	0.000481375344200473
ATP5MC1	3	2418.04532734057	-8.25252004897049	1.94484194319617	-4.24328572192773	2.20E-05	0.00189706662399981	2418.04532734057	-7.45646095848737	1.1773866446829	-6.33306058987578	2.40E-10	6.86E-08	2418.04532734057	-7.49369748174177	1.43720295242103	-5.21408439157345	1.85E-07	1.16E-05
LONRF1	3	183.763783805403	-1.46776523357952	0.4595662884484	-3.19380526917026	0.00140410796124061	0.0238010907652647	183.763783805403	-1.28775318737099	0.292655123226328	-4.40024139394645	1.08E-05	0.000305938155972553	183.763783805403	-1.0433081569472	0.347482288726156	-3.00247866091791	0.00267790746927166	0.0249872031513555
RTF2	3	1389.29817993544	-8.60373015067515	1.94321909968754	-4.4275656574488	9.53E-06	0.00137483880668699	1389.29817993544	-7.26576363839629	1.17122488476505	-6.20355982263285	5.52E-10	1.19E-07	1389.29817993544	-7.55089665653329	1.4315956358442	-5.27446191331856	1.33E-07	8.77E-06
GPAT3	3	234.359924367163	-7.06546341619934	1.84952804540421	-3.82014397335359	0.000133373798108727	0.00464382017114029	234.359924367163	-6.01167995175782	1.12225559666395	-5.35678322267079	8.47E-08	5.53E-06	234.359924367163	-6.54727269603174	1.36803830882164	-4.78588403103362	1.70E-06	6.79E-05
SLC5A3	3	187.710735442138	-5.50577788937732	1.34004431406725	-4.10865359569074	3.98E-05	0.00248266709374097	187.710735442138	-4.7095067671027	0.824730849457055	-5.71035601518134	1.13E-08	1.28E-06	187.710735442138	-4.28019602248095	0.991487801928045	-4.31694269375548	1.58E-05	0.000390841713720968
MOSMO	3	465.135784118853	-8.02241785973554	1.83490364119105	-4.37211942885902	1.23E-05	0.00157229431495	465.135784118853	-6.43945198233779	1.10543968141627	-5.82524048176711	5.70E-09	7.63E-07	465.135784118853	-6.60439085708481	1.34812262756111	-4.89895408775447	9.63E-07	4.25E-05
CFAP20	3	526.27943038802	-7.30360840377976	1.77097692545333	-4.12405621937181	3.72E-05	0.00239536207699146	526.27943038802	-6.24542572081439	1.07476810849023	-5.8109518429865	6.21E-09	8.00E-07	526.27943038802	-6.48421283042302	1.30780668578341	-4.95808203223767	7.12E-07	3.35E-05
SHTN1	3	664.458706587326	-7.12030021042066	1.85849608770393	-3.8312161416586	0.000127511426542989	0.0045396034606526	664.458706587326	-6.48514472237254	1.12837072524979	-5.74735286661828	9.07E-09	1.09E-06	664.458706587326	-6.23847491309219	1.37398954753202	-4.54040929517828	5.61E-06	0.000175311718684796
B2M	3	71397.9234286297	2.35095603824588	0.658739533992154	3.56887042136123	0.000358523682907025	0.00878795483996353	71397.9234286297	1.98776561497884	0.394756088682819	5.03542737392959	4.77E-07	2.21E-05	71397.9234286297	1.87213515056074	0.487743241233903	3.83836205669313	0.000123857763495043	0.00210990097904266
PUDP	3	45.563647792239	-3.83860922344078	1.09131128124527	-3.51742833544305	0.000435749996918053	0.0100914744269534	45.563647792239	-2.73615647701693	0.711914686850402	-3.84337692079654	0.000121352871932725	0.00241259040623615	45.563647792239	-2.84341392298458	0.809246861727374	-3.5136545564294	0.000441987199189609	0.00586630512228522
VPS50	3	155.717314986941	-5.37274994126564	1.38462838237272	-3.88028297676436	0.000104335005436763	0.00399560076612408	155.717314986941	-4.07428726355319	0.85483512082328	-4.76616737462694	1.88E-06	6.88E-05	155.717314986941	-4.28522129028337	1.02202868991847	-4.19285811890976	2.75E-05	0.000609881955174316
NSMCE3	3	840.95505754283	-8.04855065107011	1.94729070690678	-4.13320446840472	3.58E-05	0.0023259831324816	840.95505754283	-7.39026080185407	1.17986867117889	-6.2636299974555	3.76E-10	8.46E-08	840.95505754283	-7.48400534776441	1.44070597070151	-5.19467920586202	2.05E-07	1.24E-05
PLPP1	3	209.033650031826	-5.88800983488203	1.61030545249788	-3.65645525558436	0.000255727023886165	0.00706898912934032	209.033650031826	-4.20482467249869	0.984947490916837	-4.26908511496855	1.96E-05	0.000515225461376592	209.033650031826	-5.53689597626363	1.19175315283412	-4.64600908593887	3.38E-06	0.000115688572637053
KMT5A	3	93.3856390082304	-4.9872226303007	1.35405361378669	-3.68317958722008	0.000230342761573071	0.00664586855213638	93.3856390082304	-4.27628422194278	0.846859219616107	-5.04958099633288	4.43E-07	2.11E-05	93.3856390082304	-4.7940447380473	1.00921775146024	-4.75025804006201	2.03E-06	7.87E-05
NEMP2	3	37.3556468613802	-4.09315942140564	1.07439751886094	-3.80972531074451	0.000139121273780809	0.00475726054466772	37.3556468613802	-3.04609240175639	0.707233329862207	-4.30705436683799	1.65E-05	0.000446695985253413	37.3556468613802	-2.51250664165959	0.793127111893084	-3.16784863861555	0.00153571452530595	0.016343542355048
[truncated: 3,123 more rows]

## Sheet: Table S9
Table S9: Results of Geneset Enrichement Analysis of differentially expressed genes between somatotroph PitNETs and normal somatotrophs of APG
[truncated: 40 more rows]
